# Supplementary material for: 4-(1,3-Benzodioxol-5-yl)-2-oxo-1,2,5,6-tetra­hydro­benzo[h]quinoline-3-carbo­nitrile
Source: Acta Crystallogr Sect E Struct Rep Online. 2011 Aug 27;67(Pt 9):o2471. doi: 10.1107/S1600536811033903 (PMC3200803; doi:10.1107/S1600536811033903)
Supplement: Supplementary file 1 [file e-67-o2471-sup1.cif]

##############################################################################
#                                                                            #
# This CIF contains the data in a paper accepted for publication in          #
# Acta Crystallographica Section E. It conforms to the requirements of       #
# Notes for Authors for Acta Crystallographica Section E, and has been       #
# peer reviewed under the auspices of the IUCr Commission on Journals.       #
#                                                                            #
# Full details of the Crystallographic Information File format               #
# are given in the paper "The Crystallographic Information File (CIF):       #
# a New Standard Archive File for Crystallography" by S. R. Hall, F. H.      #
# Allen and I. D. Brown [Acta Cryst. (1991), A47, 655-685].                  #
#                                                                            #
# The current version of the core CIF dictionary is obtainable from          #
# ftp://ftp.iucr.org/pub/cif_core.dic.                                       #
#                                                                            #
# Software is freely available for graphical display of the structure(s)     #
# in this CIF. For information consult the CIF software page                 #
# http://www.iucr.org/resources/cif/software.                                #
#                                                                            #
# This file may be used for bona fide research purposes within the           #
# scientific community so long as proper attribution is given to the journal # 
# article from which it was obtained.                                        #
#                                                                            #
##############################################################################
data_global
_audit_creation_method     SHELXL-97
_journal_date_recd_electronic     2011-08-07
_journal_date_accepted     2011-08-19
_journal_name_full     'Acta Crystallographica, Section E'
_journal_year     2011
_journal_volume     67
_journal_issue      9
_journal_page_first     o2471
_journal_page_last     o2471
_journal_paper_category     QO
_journal_coeditor_code     XU5293
_publ_contact_author_name     'Dr Seik Weng Ng'
_publ_contact_author_address
;
Department of Chemistry
University of Malaya
50603 Kuala Lumpur
Malaysia
;
_publ_contact_author_email     seikweng@um.edu.my
_publ_contact_author_fax     '03 7967 4193'
_publ_contact_author_phone     '03 7967 6778'
_publ_section_title
;\
4-(1,3-Benzodioxol-5-yl)-2-oxo-1,2,5,6-tetrahydrobenzo[<i>h</i>]quinoline-3-\
carbonitrile
;
loop_
    _publ_author_name
    _publ_author_address
    'Asiri, Abdullah M.'
;
Chemistry Department
Faculty of Science
King Abdulaziz University
PO Box 80203 Jeddah
Saudi Arabia
;
    'Faidallah, Hassan M.'
;
Chemistry Department
Faculty of Science
King Abdulaziz University
PO Box 80203 Jeddah
Saudi Arabia
;
    'Al-Youbi, Abdulrahman O.'
;
Chemistry Department
Faculty of Science
King Abdulaziz University
PO Box 80203 Jeddah
Saudi Arabia
;
    'Alamry, Khalid A.'
;
Chemistry Department
Faculty of Science
King Abdulaziz University
PO Box 80203 Jeddah
Saudi Arabia
;
    'Ng, Seik Weng'
;
Department of Chemistry
University of Malaya
50603 Kuala Lumpur
Malaysia
;
data_I
_audit_creation_method     SHELXL97
_chemical_name_systematic
;
4-(1,3-Benzodioxol-5-yl)-2-oxo-1,2,5,6-tetrahydrobenzo[<i>h</i>]quinoline-
3-carbonitrile
;
_chemical_name_common     ?
_chemical_formula_moiety     'C21 H14 N2 O3'
_chemical_formula_sum     'C21 H14 N2 O3'
_chemical_formula_iupac     'C21 H14 N2 O3'
_chemical_formula_weight     342.34
_chemical_melting_point     ?
_symmetry_cell_setting     monoclinic
_symmetry_space_group_name_H-M     'P 21/n'
_symmetry_space_group_name_Hall     '-P 2yn'
loop_
    _symmetry_equiv_pos_as_xyz
    'x, y, z'
    '-x+1/2, y+1/2, -z+1/2'
    '-x, -y, -z'
    'x-1/2, -y-1/2, z-1/2'
_cell_length_a     7.6586(3)
_cell_length_b     16.5858(5)
_cell_length_c     13.3220(6)
_cell_angle_alpha     90.00
_cell_angle_beta     104.164(4)
_cell_angle_gamma     90.00
_cell_volume     1640.77(11)
_cell_formula_units_Z     4
_cell_measurement_reflns_used     3826
_cell_measurement_theta_min     3.42
_cell_measurement_theta_max     74.12
_cell_measurement_temperature     100(2)
_exptl_crystal_description     prism
_exptl_crystal_colour     yellow
_exptl_crystal_size_max     0.30
_exptl_crystal_size_mid     0.20
_exptl_crystal_size_min     0.05
_exptl_crystal_density_diffrn     1.386
_exptl_crystal_density_meas     ?
_exptl_crystal_density_method     'not measured'
_exptl_crystal_F_000     712
_exptl_absorpt_coefficient_mu     0.769
_exptl_absorpt_correction_type     multi-scan
_exptl_absorpt_process_details     '(CrysAlis PRO; Agilent, 2010)'
_exptl_absorpt_correction_T_min     0.8021
_exptl_absorpt_correction_T_max     0.9626
_diffrn_ambient_temperature     100(2)
_diffrn_radiation_type     CuK\a
_diffrn_radiation_wavelength     1.54184
_diffrn_radiation_source     'SuperNova (Cu) X-ray Source'
_diffrn_radiation_monochromator     mirror
_diffrn_measurement_device_type
                     'Agilent SuperNova Dual diffractometer with Atlas detector'
_diffrn_measurement_method     \w
_diffrn_detector_area_resol_mean     10.4041
_diffrn_reflns_number     6078
_diffrn_reflns_av_R_equivalents     0.0138
_diffrn_reflns_av_sigmaI/netI     0.0203
_diffrn_reflns_theta_min     4.34
_diffrn_reflns_theta_max     74.29
_diffrn_reflns_theta_full     74.29
_diffrn_measured_fraction_theta_max     0.969
_diffrn_measured_fraction_theta_full     0.969
_diffrn_reflns_limit_h_min     -9
_diffrn_reflns_limit_h_max     9
_diffrn_reflns_limit_k_min     -20
_diffrn_reflns_limit_k_max     18
_diffrn_reflns_limit_l_min     -12
_diffrn_reflns_limit_l_max     16
_diffrn_standards_number     0
_diffrn_standards_interval_count     0
_diffrn_standards_interval_time     0
_diffrn_standards_decay_%     0
_reflns_number_total     3241
_reflns_number_gt     2962
_reflns_threshold_expression     I>2\s(I)
_refine_ls_structure_factor_coef     Fsqd
_refine_ls_matrix_type     full
_refine_ls_R_factor_all     0.0384
_refine_ls_R_factor_gt     0.0356
_refine_ls_wR_factor_gt     0.0969
_refine_ls_wR_factor_ref     0.0999
_refine_ls_goodness_of_fit_ref     1.018
_refine_ls_restrained_S_all     1.018
_refine_ls_number_reflns     3241
_refine_ls_number_parameters     239
_refine_ls_number_restraints     0
_refine_ls_hydrogen_treatment     mixed
_refine_ls_weighting_scheme     calc
_refine_ls_weighting_details
       'calc w = 1/[\s^2^(Fo^2^)+(0.0584P)^2^+0.3916P] where P=(Fo^2^+2Fc^2^)/3'
_atom_sites_solution_hydrogens     geom
_atom_sites_solution_primary     direct
_atom_sites_solution_secondary     difmap
_refine_ls_shift/su_max     0.001
_refine_ls_shift/su_mean     0.001
_refine_diff_density_max     0.209
_refine_diff_density_min     -0.221
_refine_ls_extinction_method     none
_refine_ls_extinction_coef     ?
loop_
    _atom_type_symbol
    _atom_type_description
    _atom_type_scat_dispersion_real
    _atom_type_scat_dispersion_imag
    _atom_type_scat_source
    'C' 'C' 0.0181 0.0091
                         'International Tables Vol C Tables 4.2.6.8 and 6.1.1.4'
    'H' 'H' 0.0000 0.0000
                         'International Tables Vol C Tables 4.2.6.8 and 6.1.1.4'
    'N' 'N' 0.0311 0.0180
                         'International Tables Vol C Tables 4.2.6.8 and 6.1.1.4'
    'O' 'O' 0.0492 0.0322
                         'International Tables Vol C Tables 4.2.6.8 and 6.1.1.4'
_computing_data_collection     'CrysAlis PRO (Agilent, 2010)'
_computing_cell_refinement     'CrysAlis PRO (Agilent, 2010)'
_computing_data_reduction     'CrysAlis PRO (Agilent, 2010)'
_computing_structure_solution     'SHELXS97 (Sheldrick, 2008)'
_computing_structure_refinement     'SHELXL97 (Sheldrick, 2008)'
_computing_molecular_graphics     'X-SEED (Barbour, 2001)'
_computing_publication_material     'publCIF (Westrip, 2010)'
loop_
    _atom_site_type_symbol
    _atom_site_label
    _atom_site_fract_x
    _atom_site_fract_y
    _atom_site_fract_z
    _atom_site_U_iso_or_equiv
    _atom_site_adp_type
    _atom_site_calc_flag
    _atom_site_refinement_flags
    _atom_site_occupancy
    _atom_site_symmetry_multiplicity
    _atom_site_disorder_assembly
    _atom_site_disorder_group
    O O1 0.70432(10) 0.53335(5) 0.56250(6) 0.0240(2) Uani d . 1 1 . .
    O O2 1.17132(13) 0.94538(6) 0.60416(10) 0.0444(3) Uani d . 1 1 . .
    O O3 1.07114(12) 1.02058(5) 0.72509(8) 0.0325(2) Uani d . 1 1 . .
    N N1 0.46189(12) 0.61383(6) 0.49726(7) 0.0200(2) Uani d . 1 1 . .
    H H1 0.400(2) 0.5663(10) 0.4755(12) 0.036(4) Uiso d . 1 1 . .
    N N2 1.07002(14) 0.65042(6) 0.67925(9) 0.0305(3) Uani d . 1 1 . .
    C C1 0.38331(15) 0.68751(7) 0.47365(8) 0.0197(2) Uani d . 1 1 . .
    C C2 0.19123(15) 0.69051(7) 0.41849(9) 0.0210(2) Uani d . 1 1 . .
    C C3 0.07235(15) 0.62711(7) 0.42051(9) 0.0233(2) Uani d . 1 1 . .
    H H3 0.1138 0.5799 0.4594 0.028 Uiso calc R 1 1 . .
    C C4 -0.10680(16) 0.63304(7) 0.36557(10) 0.0270(3) Uani d . 1 1 . .
    H H4 -0.1877 0.5899 0.3671 0.032 Uiso calc R 1 1 . .
    C C5 -0.16769(16) 0.70217(8) 0.30833(10) 0.0288(3) Uani d . 1 1 . .
    H H5 -0.2899 0.7060 0.2705 0.035 Uiso calc R 1 1 . .
    C C6 -0.05002(16) 0.76546(7) 0.30652(9) 0.0268(3) Uani d . 1 1 . .
    H H6 -0.0922 0.8124 0.2672 0.032 Uiso calc R 1 1 . .
    C C7 0.12963(16) 0.76085(7) 0.36181(9) 0.0232(2) Uani d . 1 1 . .
    C C8 0.26177(16) 0.82766(7) 0.36083(10) 0.0282(3) Uani d . 1 1 . .
    H H8A 0.1958 0.8789 0.3413 0.034 Uiso calc R 1 1 . .
    H H8B 0.3302 0.8158 0.3084 0.034 Uiso calc R 1 1 . .
    C C9 0.39269(16) 0.83692(7) 0.46727(10) 0.0271(3) Uani d . 1 1 . .
    H H9A 0.4852 0.8778 0.4636 0.032 Uiso calc R 1 1 . .
    H H9B 0.3266 0.8555 0.5182 0.032 Uiso calc R 1 1 . .
    C C10 0.48223(15) 0.75711(7) 0.50141(9) 0.0210(2) Uani d . 1 1 . .
    C C11 0.66347(15) 0.75062(7) 0.55957(9) 0.0212(2) Uani d . 1 1 . .
    C C12 0.74037(15) 0.67503(7) 0.57985(9) 0.0212(2) Uani d . 1 1 . .
    C C13 0.63948(15) 0.60256(7) 0.54712(8) 0.0201(2) Uani d . 1 1 . .
    C C14 0.92402(15) 0.66289(7) 0.63508(9) 0.0228(3) Uani d . 1 1 . .
    C C15 0.76691(15) 0.82441(6) 0.60147(9) 0.0213(2) Uani d . 1 1 . .
    C C16 0.92690(16) 0.84474(7) 0.57344(10) 0.0252(3) Uani d . 1 1 . .
    H H16 0.9722 0.8130 0.5261 0.030 Uiso calc R 1 1 . .
    C C17 1.01415(15) 0.91297(7) 0.61812(10) 0.0262(3) Uani d . 1 1 . .
    C C18 0.95379(16) 0.95848(7) 0.68946(9) 0.0238(2) Uani d . 1 1 . .
    C C19 0.79788(16) 0.94009(7) 0.71780(9) 0.0250(3) Uani d . 1 1 . .
    H H19 0.7560 0.9718 0.7665 0.030 Uiso calc R 1 1 . .
    C C20 0.70363(16) 0.87202(7) 0.67114(9) 0.0239(2) Uani d . 1 1 . .
    H H20 0.5935 0.8579 0.6875 0.029 Uiso calc R 1 1 . .
    C C21 1.20431(18) 1.01643(8) 0.66633(11) 0.0346(3) Uani d . 1 1 . .
    H H21A 1.1967 1.0647 0.6218 0.041 Uiso calc R 1 1 . .
    H H21B 1.3263 1.0143 0.7134 0.041 Uiso calc R 1 1 . .
loop_
    _atom_site_aniso_label
    _atom_site_aniso_U_11
    _atom_site_aniso_U_22
    _atom_site_aniso_U_33
    _atom_site_aniso_U_12
    _atom_site_aniso_U_13
    _atom_site_aniso_U_23
    O1 0.0226(4) 0.0149(4) 0.0296(4) 0.0014(3) -0.0028(3) 0.0014(3)
    O2 0.0336(5) 0.0346(5) 0.0716(8) -0.0158(4) 0.0256(5) -0.0236(5)
    O3 0.0289(4) 0.0224(4) 0.0442(5) -0.0065(3) 0.0051(4) -0.0121(4)
    N1 0.0196(5) 0.0147(4) 0.0226(5) -0.0005(4) -0.0007(4) -0.0004(4)
    N2 0.0250(5) 0.0230(5) 0.0375(6) 0.0003(4) -0.0040(4) -0.0018(4)
    C1 0.0213(5) 0.0186(5) 0.0181(5) 0.0018(4) 0.0027(4) -0.0002(4)
    C2 0.0204(5) 0.0203(5) 0.0205(5) 0.0026(4) 0.0018(4) -0.0029(4)
    C3 0.0224(5) 0.0219(6) 0.0240(6) 0.0024(4) 0.0027(4) -0.0020(4)
    C4 0.0216(5) 0.0269(6) 0.0306(6) -0.0011(5) 0.0028(5) -0.0049(5)
    C5 0.0209(5) 0.0296(6) 0.0316(6) 0.0046(5) -0.0019(5) -0.0058(5)
    C6 0.0250(6) 0.0229(6) 0.0281(6) 0.0067(5) -0.0022(5) -0.0018(5)
    C7 0.0234(5) 0.0209(5) 0.0235(5) 0.0030(4) 0.0021(4) -0.0032(4)
    C8 0.0254(6) 0.0209(6) 0.0338(7) 0.0033(4) -0.0013(5) 0.0056(5)
    C9 0.0245(6) 0.0164(5) 0.0362(7) 0.0022(4) -0.0005(5) -0.0007(5)
    C10 0.0218(5) 0.0174(5) 0.0226(5) 0.0020(4) 0.0031(4) -0.0010(4)
    C11 0.0233(5) 0.0181(5) 0.0211(5) 0.0002(4) 0.0031(4) -0.0015(4)
    C12 0.0200(5) 0.0189(5) 0.0219(5) -0.0004(4) -0.0003(4) 0.0000(4)
    C13 0.0210(5) 0.0181(5) 0.0190(5) 0.0012(4) 0.0007(4) 0.0010(4)
    C14 0.0250(6) 0.0150(5) 0.0260(6) -0.0006(4) 0.0016(5) -0.0020(4)
    C15 0.0226(5) 0.0157(5) 0.0222(5) 0.0007(4) -0.0010(4) -0.0002(4)
    C16 0.0243(5) 0.0214(6) 0.0291(6) 0.0003(4) 0.0050(5) -0.0060(5)
    C17 0.0219(5) 0.0217(6) 0.0343(6) -0.0022(4) 0.0054(5) -0.0026(5)
    C18 0.0267(6) 0.0147(5) 0.0258(6) -0.0017(4) -0.0015(4) -0.0020(4)
    C19 0.0315(6) 0.0195(5) 0.0232(6) 0.0009(4) 0.0051(5) -0.0026(4)
    C20 0.0266(6) 0.0189(5) 0.0255(6) -0.0012(4) 0.0050(5) 0.0000(4)
    C21 0.0342(7) 0.0237(6) 0.0449(8) -0.0085(5) 0.0081(6) -0.0066(6)
loop_
    _geom_bond_atom_site_label_1
    _geom_bond_atom_site_label_2
    _geom_bond_site_symmetry_2
    _geom_bond_distance
    _geom_bond_publ_flag
    O1 C13 . 1.2477(14) ?
    O2 C17 . 1.3718(15) ?
    O2 C21 . 1.4269(16) ?
    O3 C18 . 1.3730(14) ?
    O3 C21 . 1.4312(17) ?
    N1 C1 . 1.3645(14) ?
    N1 C13 . 1.3725(14) ?
    N1 H1 . 0.931(17) ?
    N2 C14 . 1.1477(15) ?
    C1 C10 . 1.3807(15) ?
    C1 C2 . 1.4756(15) ?
    C2 C3 . 1.3955(16) ?
    C2 C7 . 1.4068(16) ?
    C3 C4 . 1.3916(16) ?
    C3 H3 . 0.9500 ?
    C4 C5 . 1.3928(18) ?
    C4 H4 . 0.9500 ?
    C5 C6 . 1.3875(18) ?
    C5 H5 . 0.9500 ?
    C6 C7 . 1.3948(15) ?
    C6 H6 . 0.9500 ?
    C7 C8 . 1.5029(17) ?
    C8 C9 . 1.5309(17) ?
    C8 H8A . 0.9900 ?
    C8 H8B . 0.9900 ?
    C9 C10 . 1.5088(15) ?
    C9 H9A . 0.9900 ?
    C9 H9B . 0.9900 ?
    C10 C11 . 1.4185(15) ?
    C11 C12 . 1.3834(15) ?
    C11 C15 . 1.4902(15) ?
    C12 C14 . 1.4331(15) ?
    C12 C13 . 1.4377(15) ?
    C15 C20 . 1.3928(16) ?
    C15 C16 . 1.4065(17) ?
    C16 C17 . 1.3736(16) ?
    C16 H16 . 0.9500 ?
    C17 C18 . 1.3790(17) ?
    C18 C19 . 1.3718(17) ?
    C19 C20 . 1.4010(16) ?
    C19 H19 . 0.9500 ?
    C20 H20 . 0.9500 ?
    C21 H21A . 0.9900 ?
    C21 H21B . 0.9900 ?
loop_
    _geom_angle_atom_site_label_1
    _geom_angle_atom_site_label_2
    _geom_angle_atom_site_label_3
    _geom_angle_site_symmetry_1
    _geom_angle_site_symmetry_3
    _geom_angle
    _geom_angle_publ_flag
    C17 O2 C21 . . 106.35(10) ?
    C18 O3 C21 . . 105.58(9) ?
    C1 N1 C13 . . 124.23(9) ?
    C1 N1 H1 . . 121.6(10) ?
    C13 N1 H1 . . 114.0(10) ?
    N1 C1 C10 . . 120.33(10) ?
    N1 C1 C2 . . 118.34(10) ?
    C10 C1 C2 . . 121.33(10) ?
    C3 C2 C7 . . 120.03(10) ?
    C3 C2 C1 . . 122.72(10) ?
    C7 C2 C1 . . 117.25(10) ?
    C4 C3 C2 . . 120.04(11) ?
    C4 C3 H3 . . 120.0 ?
    C2 C3 H3 . . 120.0 ?
    C5 C4 C3 . . 120.07(11) ?
    C5 C4 H4 . . 120.0 ?
    C3 C4 H4 . . 120.0 ?
    C6 C5 C4 . . 120.03(11) ?
    C6 C5 H5 . . 120.0 ?
    C4 C5 H5 . . 120.0 ?
    C5 C6 C7 . . 120.68(11) ?
    C5 C6 H6 . . 119.7 ?
    C7 C6 H6 . . 119.7 ?
    C6 C7 C2 . . 119.13(11) ?
    C6 C7 C8 . . 122.30(10) ?
    C2 C7 C8 . . 118.55(10) ?
    C7 C8 C9 . . 110.84(10) ?
    C7 C8 H8A . . 109.5 ?
    C9 C8 H8A . . 109.5 ?
    C7 C8 H8B . . 109.5 ?
    C9 C8 H8B . . 109.5 ?
    H8A C8 H8B . . 108.1 ?
    C10 C9 C8 . . 109.72(10) ?
    C10 C9 H9A . . 109.7 ?
    C8 C9 H9A . . 109.7 ?
    C10 C9 H9B . . 109.7 ?
    C8 C9 H9B . . 109.7 ?
    H9A C9 H9B . . 108.2 ?
    C1 C10 C11 . . 118.83(10) ?
    C1 C10 C9 . . 118.27(10) ?
    C11 C10 C9 . . 122.89(10) ?
    C12 C11 C10 . . 119.24(10) ?
    C12 C11 C15 . . 120.61(10) ?
    C10 C11 C15 . . 120.11(10) ?
    C11 C12 C14 . . 123.03(10) ?
    C11 C12 C13 . . 121.79(10) ?
    C14 C12 C13 . . 115.17(10) ?
    O1 C13 N1 . . 120.82(10) ?
    O1 C13 C12 . . 123.82(10) ?
    N1 C13 C12 . . 115.36(9) ?
    N2 C14 C12 . . 177.69(12) ?
    C20 C15 C16 . . 120.58(10) ?
    C20 C15 C11 . . 118.39(10) ?
    C16 C15 C11 . . 121.02(10) ?
    C17 C16 C15 . . 116.46(11) ?
    C17 C16 H16 . . 121.8 ?
    C15 C16 H16 . . 121.8 ?
    O2 C17 C16 . . 127.88(11) ?
    O2 C17 C18 . . 109.40(10) ?
    C16 C17 C18 . . 122.68(11) ?
    O3 C18 C19 . . 127.72(11) ?
    O3 C18 C17 . . 110.33(11) ?
    C19 C18 C17 . . 121.95(11) ?
    C18 C19 C20 . . 116.47(11) ?
    C18 C19 H19 . . 121.8 ?
    C20 C19 H19 . . 121.8 ?
    C15 C20 C19 . . 121.81(11) ?
    C15 C20 H20 . . 119.1 ?
    C19 C20 H20 . . 119.1 ?
    O2 C21 O3 . . 107.97(10) ?
    O2 C21 H21A . . 110.1 ?
    O3 C21 H21A . . 110.1 ?
    O2 C21 H21B . . 110.1 ?
    O3 C21 H21B . . 110.1 ?
    H21A C21 H21B . . 108.4 ?
loop_
    _geom_torsion_atom_site_label_1
    _geom_torsion_atom_site_label_2
    _geom_torsion_atom_site_label_3
    _geom_torsion_atom_site_label_4
    _geom_torsion_site_symmetry_1
    _geom_torsion_site_symmetry_2
    _geom_torsion_site_symmetry_3
    _geom_torsion_site_symmetry_4
    _geom_torsion
    _geom_torsion_publ_flag
    C13 N1 C1 C10 . . . . -1.05(17) ?
    C13 N1 C1 C2 . . . . 179.18(10) ?
    N1 C1 C2 C3 . . . . 22.74(16) ?
    C10 C1 C2 C3 . . . . -157.03(11) ?
    N1 C1 C2 C7 . . . . -156.96(10) ?
    C10 C1 C2 C7 . . . . 23.27(16) ?
    C7 C2 C3 C4 . . . . 0.69(17) ?
    C1 C2 C3 C4 . . . . -179.00(10) ?
    C2 C3 C4 C5 . . . . 0.11(18) ?
    C3 C4 C5 C6 . . . . -0.38(19) ?
    C4 C5 C6 C7 . . . . -0.15(19) ?
    C5 C6 C7 C2 . . . . 0.94(17) ?
    C5 C6 C7 C8 . . . . 179.27(12) ?
    C3 C2 C7 C6 . . . . -1.21(17) ?
    C1 C2 C7 C6 . . . . 178.50(10) ?
    C3 C2 C7 C8 . . . . -179.60(11) ?
    C1 C2 C7 C8 . . . . 0.11(16) ?
    C6 C7 C8 C9 . . . . 143.06(11) ?
    C2 C7 C8 C9 . . . . -38.60(15) ?
    C7 C8 C9 C10 . . . . 54.40(14) ?
    N1 C1 C10 C11 . . . . -3.38(17) ?
    C2 C1 C10 C11 . . . . 176.38(10) ?
    N1 C1 C10 C9 . . . . 175.95(10) ?
    C2 C1 C10 C9 . . . . -4.29(16) ?
    C8 C9 C10 C1 . . . . -34.42(15) ?
    C8 C9 C10 C11 . . . . 144.89(11) ?
    C1 C10 C11 C12 . . . . 5.05(17) ?
    C9 C10 C11 C12 . . . . -174.25(11) ?
    C1 C10 C11 C15 . . . . -172.70(10) ?
    C9 C10 C11 C15 . . . . 8.01(17) ?
    C10 C11 C12 C14 . . . . 177.96(10) ?
    C15 C11 C12 C14 . . . . -4.31(18) ?
    C10 C11 C12 C13 . . . . -2.52(17) ?
    C15 C11 C12 C13 . . . . 175.21(10) ?
    C1 N1 C13 O1 . . . . -177.03(10) ?
    C1 N1 C13 C12 . . . . 3.52(16) ?
    C11 C12 C13 O1 . . . . 178.92(11) ?
    C14 C12 C13 O1 . . . . -1.53(17) ?
    C11 C12 C13 N1 . . . . -1.66(16) ?
    C14 C12 C13 N1 . . . . 177.90(10) ?
    C12 C11 C15 C20 . . . . -116.89(13) ?
    C10 C11 C15 C20 . . . . 60.82(15) ?
    C12 C11 C15 C16 . . . . 61.65(16) ?
    C10 C11 C15 C16 . . . . -120.64(12) ?
    C20 C15 C16 C17 . . . . -0.08(17) ?
    C11 C15 C16 C17 . . . . -178.59(11) ?
    C21 O2 C17 C16 . . . . 179.29(13) ?
    C21 O2 C17 C18 . . . . -2.82(15) ?
    C15 C16 C17 O2 . . . . 179.76(12) ?
    C15 C16 C17 C18 . . . . 2.13(18) ?
    C21 O3 C18 C19 . . . . -176.17(12) ?
    C21 O3 C18 C17 . . . . 4.47(13) ?
    O2 C17 C18 O3 . . . . -1.08(14) ?
    C16 C17 C18 O3 . . . . 176.94(11) ?
    O2 C17 C18 C19 . . . . 179.52(11) ?
    C16 C17 C18 C19 . . . . -2.46(19) ?
    O3 C18 C19 C20 . . . . -178.70(11) ?
    C17 C18 C19 C20 . . . . 0.59(17) ?
    C16 C15 C20 C19 . . . . -1.71(17) ?
    C11 C15 C20 C19 . . . . 176.83(10) ?
    C18 C19 C20 C15 . . . . 1.44(17) ?
    C17 O2 C21 O3 . . . . 5.54(15) ?
    C18 O3 C21 O2 . . . . -6.13(14) ?
loop_
    _geom_hbond_atom_site_label_D
    _geom_hbond_atom_site_label_H
    _geom_hbond_atom_site_label_A
    _geom_hbond_site_symmetry_A
    _geom_hbond_distance_DH
    _geom_hbond_distance_HA
    _geom_hbond_distance_DA
    _geom_hbond_angle_DHA
    _geom_hbond_publ_flag
    N1 H1 O1 3_666 0.93(2) 1.85(2) 2.7780(10)
                                            175(2) yes
