# Supplementary material for: 4-(1,3-Benzodioxol-5-yl)-2-oxo-1,2,5,6-tetra­hydro­benzo[h]quinoline-3-carbo­nitrile
Source: Acta Crystallogr Sect E Struct Rep Online. 2011 Aug 27;67(Pt 9):o2471. doi: 10.1107/S1600536811033903 (PMC3200803; doi:10.1107/S1600536811033903)
Supplement: Supplementary file 2 [file e-67-o2471-Isup2.hkl]

# 
# h,k,l, Fc-squared, Fo-squared, sigma(Fo-squared) and status flag 
# 
data_I
_shelx_title '  P21/n' 
_shelx_refln_list_code          4 
_shelx_F_calc_maximum      128.52 
_exptl_crystal_F_000       712.00 
_reflns_d_resolution_high  0.8008 
 
loop_ 
 _symmetry_equiv_pos_as_xyz 
 'x, y, z' 
 '-x+1/2, y+1/2, -z+1/2' 
 '-x, -y, -z' 
 'x-1/2, -y-1/2, z-1/2' 
 
_cell_length_a     7.6586 
_cell_length_b    16.5858 
_cell_length_c    13.3220 
_cell_angle_alpha  90.000 
_cell_angle_beta  104.164 
_cell_angle_gamma  90.000 
 
_shelx_F_squared_multiplier     1.000 
 
loop_ 
 _refln_index_h 
 _refln_index_k 
 _refln_index_l 
 _refln_F_squared_calc 
 _refln_F_squared_meas 
 _refln_F_squared_sigma 
 _refln_observed_status 
   4   0   0        2.08        4.80      1.79 o 
   6   0   0      197.24      190.09      6.91 o 
   8   0   0      244.56      259.77     10.97 o 
   1   1   0     6044.66     5401.15     12.16 o 
   2   1   0      555.73      504.40      4.23 o 
   3   1   0      201.73      177.91      4.05 o 
   4   1   0     2314.44     2559.52     12.54 o 
   5   1   0     1270.89     1249.65     16.69 o 
   6   1   0       28.12       22.07      1.67 o 
   7   1   0       18.84       22.37      1.90 o 
   8   1   0       11.75       11.19      1.19 o 
   9   1   0        2.38        1.79      0.45 o 
   0   2   0     3253.55     2795.79     22.67 o 
   1   2   0       65.86       59.19      2.31 o 
   2   2   0      161.83      153.18      2.73 o 
   3   2   0     1023.10     1045.86      7.56 o 
   4   2   0      209.59      209.35      3.65 o 
   5   2   0     1341.06     1432.30     18.08 o 
   6   2   0       29.96       33.25      2.39 o 
   7   2   0      234.86      214.88      7.36 o 
   8   2   0      233.91      222.38      6.31 o 
   9   2   0      148.63      152.16      3.59 o 
   1   3   0     9524.89     8495.17     76.49 o 
   2   3   0       68.39       54.98      1.82 o 
   3   3   0     2393.83     2423.70     28.48 o 
   4   3   0       60.06       58.14      4.51 o 
   5   3   0      107.47       90.19      4.55 o 
   6   3   0       32.81       25.36      2.10 o 
   7   3   0      720.93      674.54     10.43 o 
   8   3   0       16.17       14.19      1.63 o 
   9   3   0       26.13       25.00      2.03 o 
   0   4   0      895.96      816.36      7.55 o 
   1   4   0       16.63        9.90      0.72 o 
   2   4   0      775.42      748.45      7.00 o 
   3   4   0        0.66        0.86      0.39 o 
   4   4   0       18.82        9.73      1.86 o 
   5   4   0      264.44      273.13     10.48 o 
   6   4   0      691.27      679.76     10.58 o 
   7   4   0       62.74       67.89      3.30 o 
   8   4   0       17.46       20.37      1.87 o 
   9   4   0       17.15       12.48      1.33 o 
   1   5   0       30.93       33.02      1.43 o 
   2   5   0     1400.89     1398.50     10.10 o 
   3   5   0       28.23       34.13      2.81 o 
   4   5   0      817.75      826.06     16.62 o 
   5   5   0      313.80      304.92      5.72 o 
   6   5   0      773.37      758.01     13.42 o 
   7   5   0      475.81      503.69      8.82 o 
   8   5   0       15.40       15.19      1.55 o 
   0   6   0     3639.87     3525.08     19.56 o 
   1   6   0      194.95      213.89      3.95 o 
   2   6   0     1402.54     1572.72     12.54 o 
   3   6   0      345.98      354.70      6.00 o 
   4   6   0        1.09        0.72      0.74 o 
   5   6   0        0.04        0.52      0.41 o 
   6   6   0     2646.98     2600.49     24.75 o 
   7   6   0      124.62      129.98      4.38 o 
   8   6   0       37.33       36.00      3.37 o 
   1   7   0     2541.29     2589.07     12.03 o 
   2   7   0     3037.73     3221.61     19.58 o 
   3   7   0       78.74       66.17      4.18 o 
   4   7   0      113.59      114.33      6.27 o 
   5   7   0       89.68       89.48      3.49 o 
   6   7   0      250.69      258.28      7.70 o 
   7   7   0       10.23        9.47      1.18 o 
   8   7   0       49.15       49.74      3.77 o 
   0   8   0       15.93       14.99      1.57 o 
   1   8   0        8.73        7.95      0.76 o 
   2   8   0     3461.54     3715.81     16.31 o 
   3   8   0      664.06      661.42     13.47 o 
   4   8   0      152.22      132.62      6.78 o 
   5   8   0        6.75        5.52      0.85 o 
   6   8   0        0.63        1.07      0.86 o 
   7   8   0       73.16       69.41      3.81 o 
   8   8   0       28.78       29.31      2.22 o 
   1   9   0      235.75      237.39      5.29 o 
   2   9   0       82.26      108.52      2.97 o 
   3   9   0      359.00      374.07      7.46 o 
   4   9   0     1107.14     1121.86     11.74 o 
   5   9   0      451.46      431.82     14.90 o 
   6   9   0      113.79      104.55      4.96 o 
   7   9   0       19.62       20.79      1.98 o 
   8   9   0       15.97       16.20      1.81 o 
   0  10   0     2343.02     2432.54     29.11 o 
   1  10   0      113.57      105.08      3.74 o 
   2  10   0       99.89      120.76      3.30 o 
   3  10   0      253.39      245.93      5.24 o 
   4  10   0       27.82       35.84      2.32 o 
   5  10   0     1102.06     1018.96     15.21 o 
   6  10   0      140.50      145.15      6.74 o 
   7  10   0       54.18       56.14      4.14 o 
   8  10   0      100.29       86.80      3.57 o 
   1  11   0       63.78       66.29      3.16 o 
   2  11   0       13.74       11.16      1.82 o 
   3  11   0      130.78      140.85      4.14 o 
   4  11   0       15.48       17.66      1.94 o 
   5  11   0      124.51      124.84      6.92 o 
   6  11   0       33.74       40.61      3.77 o 
   7  11   0       10.25       10.33      1.21 o 
   0  12   0      166.70      159.70      5.40 o 
   1  12   0       23.18       22.13      1.46 o 
   2  12   0       22.00       23.45      2.18 o 
   3  12   0      109.12       96.04      3.04 o 
   4  12   0       28.54       17.59      2.03 o 
   5  12   0       43.71       44.18      2.86 o 
   6  12   0      135.21      135.00      4.59 o 
   7  12   0        1.70        2.42      0.87 o 
   1  13   0      303.90      299.65      6.48 o 
   2  13   0       64.21       71.95      2.49 o 
   3  13   0       22.06       16.15      1.93 o 
   4  13   0      305.86      239.42      7.34 o 
   5  13   0       49.43       53.11      4.57 o 
   6  13   0      213.10      232.84      8.31 o 
   7  13   0        0.34       -0.13      0.45 o 
   0  14   0     2156.55     1981.54     45.03 o 
   1  14   0      124.51      121.22      4.27 o 
   2  14   0      113.62      109.82      4.06 o 
   3  14   0        0.68        1.91      0.82 o 
   4  14   0      116.77      113.30      4.97 o 
   5  14   0        8.54        7.52      1.75 o 
   6  14   0        2.67        3.52      1.08 o 
   1  15   0      453.78      465.16      8.25 o 
   2  15   0      204.70      208.23      5.60 o 
   3  15   0      102.08       88.48      4.42 o 
   4  15   0      286.18      240.23      6.91 o 
   5  15   0       36.53       32.85      3.09 o 
   6  15   0       26.13       27.89      2.27 o 
   0  16   0      124.56      126.95      5.16 o 
   1  16   0      386.44      381.35      7.45 o 
   2  16   0      343.55      332.96      8.42 o 
   3  16   0        1.73        1.23      0.68 o 
   4  16   0        0.67        0.28      0.61 o 
   5  16   0       15.22       16.67      1.96 o 
   1  17   0        5.60        4.51      0.81 o 
   2  17   0       12.60       14.80      1.74 o 
   3  17   0      111.24      113.35      4.43 o 
   4  17   0       34.24       34.89      2.94 o 
   5  17   0        6.60        5.50      0.96 o 
   0  18   0       21.48       21.10      1.90 o 
   1  18   0      314.22      323.24      7.47 o 
   2  18   0       12.17       13.29      1.52 o 
   3  18   0        5.45        4.43      1.10 o 
   4  18   0       22.35       23.05      2.00 o 
   1  19   0        7.14        3.71      0.75 o 
   2  19   0      207.28      217.14      6.92 o 
   3  19   0        2.29        1.41      0.63 o 
  -9   0   1      206.62      206.73      6.57 o 
  -7   0   1       35.90       25.11      2.54 o 
  -5   0   1      334.01      373.61      7.65 o 
  -3   0   1     3098.53     3165.15     17.56 o 
  -1   0   1     1118.18      990.13      7.32 o 
   1   0   1     6167.22     5986.78     58.38 o 
   3   0   1     1663.18     1723.28     13.48 o 
   5   0   1       27.22       22.11      3.36 o 
   7   0   1      784.35      594.95     16.16 o 
   9   0   1       73.50       72.31      3.22 o 
  -9   1   1        0.33        0.15      0.60 o 
  -8   1   1        0.05        0.27      0.67 o 
  -7   1   1      114.28       96.82      6.24 o 
  -6   1   1      140.25      131.27      3.99 o 
  -5   1   1       12.14       10.32      1.54 o 
  -4   1   1      214.92      255.75      4.10 o 
  -3   1   1        0.31        1.06      0.63 o 
  -2   1   1        5.17        6.01      0.58 o 
  -1   1   1       12.43        9.86      0.79 o 
   0   1   1      194.56      192.94      1.86 o 
   1   1   1      803.06      756.32      5.47 o 
   2   1   1      176.03      137.97      5.72 o 
   3   1   1     3953.90     4210.59     24.43 o 
   4   1   1       58.56       52.67      3.55 o 
   5   1   1       17.74       14.80      2.93 o 
   6   1   1       10.69       10.61      1.02 o 
   7   1   1       25.82       26.98      2.43 o 
   8   1   1        7.22        8.41      1.00 o 
   9   1   1       41.88       43.00      1.75 o 
  -9   2   1        2.77        3.47      0.72 o 
  -8   2   1      238.72      227.32      6.57 o 
  -7   2   1        5.58        4.17      1.73 o 
  -6   2   1      449.09      449.48      7.34 o 
  -5   2   1        0.01        0.17      0.46 o 
  -4   2   1        4.37        5.01      0.72 o 
  -3   2   1       27.06       29.57      1.86 o 
  -2   2   1       45.72       47.24      1.14 o 
  -1   2   1     4319.33     3864.14     38.95 o 
   0   2   1     1994.94     1729.85      5.49 o 
   1   2   1      343.44      284.95      3.62 o 
   2   2   1     1329.33     1317.46     16.02 o 
   3   2   1       36.59       46.85      2.27 o 
   4   2   1       26.82       31.06      3.42 o 
   5   2   1       43.52       50.43      3.59 o 
   6   2   1      113.59      114.39      3.82 o 
   7   2   1      559.98      493.25     10.69 o 
   8   2   1       69.40       72.19      2.85 o 
   9   2   1        6.11        6.41      0.70 o 
  -9   3   1       71.88       61.15      1.89 o 
  -8   3   1       32.48       38.73      2.69 o 
  -7   3   1       23.84       16.31      2.99 o 
  -6   3   1       39.55       37.61      2.49 o 
  -5   3   1       10.48       11.66      1.64 o 
  -4   3   1       64.08       72.22      2.66 o 
  -3   3   1       85.99       77.29      1.87 o 
  -2   3   1     2088.47     2074.49     14.43 o 
  -1   3   1     3806.40     3399.96     23.75 o 
   0   3   1     1803.46     1615.12      9.46 o 
   1   3   1      966.25      892.53      7.59 o 
   2   3   1        9.22        8.78      0.88 o 
   3   3   1      114.83      105.51      9.57 o 
   4   3   1      770.94      789.05     10.62 o 
   5   3   1      372.04      373.33      9.72 o 
   6   3   1      117.81      132.34      4.12 o 
   7   3   1      300.41      258.43      7.72 o 
   8   3   1       24.57       27.36      1.74 o 
   9   3   1       44.63       60.62      2.82 o 
  -9   4   1       39.40       37.86      1.81 o 
  -8   4   1        4.27        3.55      0.86 o 
  -7   4   1      140.02      146.31      5.96 o 
  -6   4   1      339.58      329.32      9.09 o 
  -5   4   1      247.06      266.77      7.52 o 
  -4   4   1      151.60      193.06      5.77 o 
  -3   4   1      164.22      198.11      7.86 o 
  -2   4   1      155.11      152.49      3.85 o 
  -1   4   1      500.48      412.58      4.37 o 
   0   4   1     1702.39     1563.21      7.57 o 
   1   4   1     2612.15     2426.82     11.62 o 
   2   4   1      514.39      516.63      6.48 o 
   3   4   1       74.34       78.31      2.98 o 
   4   4   1      177.71      174.01      7.95 o 
   5   4   1      280.49      288.12      6.79 o 
   6   4   1       50.52       57.10      3.03 o 
   7   4   1       11.41       12.74      1.45 o 
   8   4   1        2.41        1.30      0.43 o 
  -9   5   1        4.24        3.22      0.54 o 
  -8   5   1        7.36        8.92      1.02 o 
  -7   5   1      226.39      223.03      7.98 o 
  -6   5   1       72.61       64.11      3.72 o 
  -5   5   1      383.66      371.32      6.21 o 
  -4   5   1       44.21       47.84      3.89 o 
  -3   5   1       89.63       94.53      4.69 o 
  -2   5   1     1823.74     1834.17     10.51 o 
  -1   5   1      260.24      254.80      3.16 o 
   0   5   1      400.45      309.29      2.73 o 
   1   5   1     1698.11     1605.09     22.70 o 
   2   5   1      323.14      339.48      5.43 o 
   3   5   1       86.86       96.87      3.35 o 
   4   5   1      334.16      316.50     10.57 o 
   5   5   1      279.87      291.83      5.76 o 
   6   5   1      110.04      125.64      5.40 o 
   7   5   1        2.11        2.22      0.63 o 
   8   5   1       84.33       83.78      2.83 o 
  -8   6   1       45.60       42.46      2.11 o 
  -7   6   1        9.04        7.87      1.13 o 
  -6   6   1     1901.75     1911.56     21.10 o 
  -5   6   1      198.85      188.22      4.29 o 
  -4   6   1       91.34      103.38      5.74 o 
  -3   6   1      975.94     1018.94     15.69 o 
  -2   6   1      251.70      278.51      5.40 o 
  -1   6   1      265.32      243.51      3.43 o 
   0   6   1       63.59       58.19      1.96 o 
   1   6   1      839.72      873.35      8.03 o 
   2   6   1        9.87       12.11      1.09 o 
   3   6   1       64.15       73.62      3.01 o 
   4   6   1       55.06       43.77      4.00 o 
   5   6   1      417.00      396.65      6.72 o 
   6   6   1      183.76      187.50      5.43 o 
   7   6   1       51.66       55.15      2.79 o 
   8   6   1        3.49        1.71      0.53 o 
  -8   7   1       12.58       11.60      1.39 o 
  -7   7   1       24.32       22.44      1.80 o 
  -6   7   1        0.91        3.46      0.90 o 
  -5   7   1     1200.88     1179.80     15.80 o 
  -4   7   1      433.83      433.62     11.96 o 
  -3   7   1      260.68      263.74      8.24 o 
  -2   7   1      209.76      223.31      3.63 o 
  -1   7   1     1236.35     1277.72      8.59 o 
   0   7   1      163.43      188.84      3.87 o 
   1   7   1      872.39      867.32      8.66 o 
   2   7   1     1102.60     1234.91     16.82 o 
   3   7   1       11.13       11.52      1.23 o 
   4   7   1       36.89       26.03      3.07 o 
   5   7   1     2582.53     2565.17     18.80 o 
   6   7   1       34.42       38.19      2.43 o 
   7   7   1      110.91      110.64      3.80 o 
   8   7   1       23.28       19.91      1.72 o 
  -8   8   1        9.06        8.28      1.51 o 
  -7   8   1      224.37      219.32      6.99 o 
  -6   8   1      551.37      576.85     14.64 o 
  -5   8   1      118.07      114.33      3.68 o 
  -4   8   1       15.90       26.05      2.13 o 
  -3   8   1        8.71        9.87      1.21 o 
  -2   8   1      727.68      752.29      7.19 o 
  -1   8   1        1.39        4.04      0.56 o 
   0   8   1     1100.60     1107.09     11.33 o 
   1   8   1     1042.07     1165.86      8.63 o 
   2   8   1      327.87      331.82      6.15 o 
   3   8   1        2.00        2.42      0.99 o 
   4   8   1       71.65       72.30      2.86 o 
   5   8   1     3708.00     3656.24     19.44 o 
   6   8   1      143.03      141.43      4.55 o 
   7   8   1        1.16        1.88      0.77 o 
   8   8   1      182.66      169.33      4.63 o 
  -8   9   1       23.99       23.01      2.29 o 
  -7   9   1      121.22      114.30      8.75 o 
  -6   9   1      499.08      500.40     16.70 o 
  -5   9   1       70.92       61.81      3.02 o 
  -4   9   1      379.81      388.80      8.06 o 
  -3   9   1        7.48        7.72      1.11 o 
  -2   9   1        1.02        0.49      0.38 o 
  -1   9   1       28.44       26.79      1.80 o 
   0   9   1      840.04      895.33      9.97 o 
   1   9   1     2185.82     2359.11     13.23 o 
   2   9   1       61.58       70.94      2.99 o 
   3   9   1      134.85      121.94      5.93 o 
   4   9   1        8.78        7.44      1.66 o 
   5   9   1        0.13        1.18      1.02 o 
   6   9   1      401.59      413.08     13.31 o 
   7   9   1        0.11        0.38      0.45 o 
   8   9   1       34.78       33.78      2.30 o 
  -8  10   1       68.57       62.61      2.29 o 
  -7  10   1       33.01       29.86      2.27 o 
  -6  10   1       20.92       21.49      2.23 o 
  -5  10   1      719.71      719.21     20.08 o 
  -4  10   1        3.46        3.29      0.62 o 
  -3  10   1        7.34        5.88      1.04 o 
  -2  10   1        3.89        4.33      0.79 o 
  -1  10   1        2.63        2.86      0.61 o 
   0  10   1      266.09      256.47      9.79 o 
   1  10   1     1217.05     1362.93     16.80 o 
   2  10   1       18.74       17.28      1.28 o 
   3  10   1        0.99       -0.15      0.46 o 
   4  10   1       48.99       52.96      2.25 o 
   5  10   1      446.23      485.75     14.17 o 
   6  10   1      145.56      142.50      7.44 o 
   7  10   1        1.52        3.29      1.07 o 
  -7  11   1      258.49      234.00     23.20 o 
  -6  11   1       93.75       84.87      4.15 o 
  -5  11   1      399.67      400.74      9.05 o 
  -4  11   1      393.64      412.56      9.25 o 
  -3  11   1       73.56       80.22      3.77 o 
  -2  11   1      168.54      189.17      7.64 o 
  -1  11   1      460.77      481.64      9.42 o 
   0  11   1      185.22      191.98      6.14 o 
   1  11   1     1768.59     1714.52     15.95 o 
   2  11   1       67.22       71.57      2.82 o 
   3  11   1      502.22      516.50      6.53 o 
   4  11   1       27.09       22.36      3.42 o 
   5  11   1       30.98       29.01      3.34 o 
   6  11   1      130.06      139.01      6.83 o 
   7  11   1      445.08      508.94     11.02 o 
  -7  12   1        5.01        4.75      0.75 o 
  -6  12   1        6.86        7.99      1.50 o 
  -5  12   1      308.19      303.79      7.60 o 
  -4  12   1      937.95      828.72     13.54 o 
  -3  12   1       90.97       86.78      3.36 o 
  -2  12   1      484.77      485.23      6.91 o 
  -1  12   1      146.87      132.25      4.05 o 
   0  12   1      223.64      226.86      5.48 o 
   1  12   1       36.91       40.13      1.60 o 
   2  12   1       59.65       48.04      1.83 o 
   3  12   1       66.30       69.15      2.51 o 
   4  12   1      722.75      693.64     12.67 o 
   5  12   1        9.79       10.09      1.39 o 
   6  12   1        1.44        2.06      0.65 o 
   7  12   1      393.48      436.41      9.07 o 
  -7  13   1       32.71       30.12      2.30 o 
  -6  13   1       71.54       78.46      4.85 o 
  -5  13   1        8.73        6.95      2.34 o 
  -4  13   1        6.06        8.94      1.51 o 
  -3  13   1        1.69        1.80      0.83 o 
  -2  13   1       13.91       15.30      1.56 o 
  -1  13   1      118.52      117.31      4.06 o 
   0  13   1     2019.55     1935.89     13.98 o 
   1  13   1      548.17      534.90      6.66 o 
   2  13   1        4.39        2.71      0.47 o 
   3  13   1      227.42      190.31      4.87 o 
   4  13   1       13.42        8.18      1.45 o 
   5  13   1       16.35       13.14      2.31 o 
   6  13   1        5.25        6.30      1.43 o 
   7  13   1        0.02       -0.39      0.39 o 
  -6  14   1       33.45       29.46      2.72 o 
  -5  14   1       78.20       92.32      5.56 o 
  -4  14   1       32.37       21.66      2.18 o 
  -3  14   1       69.86       56.99      3.53 o 
  -2  14   1      621.34      609.58     11.55 o 
  -1  14   1     2210.93     2167.61     17.95 o 
   0  14   1     3172.81     3111.23     18.02 o 
   1  14   1        0.47        1.30      0.56 o 
   2  14   1      143.96      139.77      4.59 o 
   3  14   1       28.54       27.88      2.56 o 
   4  14   1       58.89       71.23      5.31 o 
   5  14   1        0.10       -0.46      0.80 o 
   6  14   1       44.13       53.85      3.47 o 
  -6  15   1       47.30       39.40      2.67 o 
  -5  15   1        6.88       11.51      1.88 o 
  -4  15   1        6.88        7.53      2.75 o 
  -3  15   1      308.11      294.54      7.91 o 
  -2  15   1      276.04      275.46      6.42 o 
  -1  15   1       52.60       45.15      3.13 o 
   0  15   1      124.92      126.58      4.25 o 
   1  15   1        6.55        5.72      0.96 o 
   2  15   1      146.50      142.36      6.79 o 
   3  15   1       82.52       56.48      3.56 o 
   4  15   1      185.58      180.50      8.10 o 
   5  15   1       36.54       41.54      3.43 o 
   6  15   1       14.38       12.62      1.44 o 
  -5  16   1        0.08       -0.60      0.60 o 
  -4  16   1        1.05        0.52      0.49 o 
  -3  16   1      151.88      154.54      5.52 o 
  -2  16   1       17.31       17.73      1.96 o 
  -1  16   1      328.14      327.55      6.86 o 
   0  16   1       44.40       45.49      2.19 o 
   1  16   1        0.10        0.86      0.54 o 
   2  16   1        6.02        2.65      1.57 o 
   3  16   1      432.81      410.72      9.11 o 
   4  16   1       35.60       28.21      2.99 o 
   5  16   1       15.44       15.33      1.88 o 
  -5  17   1        6.83        7.29      1.07 o 
  -4  17   1       12.15       10.80      1.62 o 
  -3  17   1        0.12        0.16      0.66 o 
  -2  17   1      110.24      116.18      5.82 o 
  -1  17   1      635.82      648.57      9.31 o 
   0  17   1       67.98       74.49      2.68 o 
   1  17   1      364.96      364.21      6.90 o 
   2  17   1      482.35      468.38      9.55 o 
   3  17   1      173.74      184.54      7.60 o 
   4  17   1        9.23        7.03      1.42 o 
   5  17   1       54.83       57.41      2.88 o 
  -4  18   1       11.18       10.27      1.28 o 
  -3  18   1      108.67      121.54      4.00 o 
  -2  18   1      260.29      281.35      7.13 o 
  -1  18   1      128.38      130.83      3.87 o 
   0  18   1       42.12       41.17      2.18 o 
   1  18   1       11.27       14.54      1.58 o 
   2  18   1        8.91       16.63      2.27 o 
   3  18   1        1.94        4.47      1.15 o 
   4  18   1        0.04        0.57      0.39 o 
  -3  19   1      343.03      314.73      6.58 o 
  -2  19   1      157.46      173.83      4.70 o 
  -1  19   1       66.53       64.01      2.79 o 
   0  19   1        4.47        4.58      0.82 o 
   1  19   1       26.65       26.34      2.69 o 
   2  19   1        4.24        6.88      1.33 o 
   3  19   1       50.28       45.02      2.78 o 
   1  20   1       99.65      121.64      4.58 o 
  -8   0   2      455.08      381.35     11.63 o 
  -6   0   2      384.40      366.78     12.31 o 
  -4   0   2     2275.17     2326.69     17.75 o 
  -2   0   2     5575.14     4960.33     22.99 o 
   0   0   2     2971.30     2783.33     13.57 o 
   2   0   2     2547.91     2457.64     20.11 o 
   4   0   2      854.97      846.33     19.78 o 
   6   0   2       15.23        8.82      1.96 o 
   8   0   2      212.63      212.70      7.95 o 
  -9   1   2        0.70        1.98      0.55 o 
  -8   1   2      109.06      111.67      6.58 o 
  -7   1   2      411.46      414.22     10.44 o 
  -6   1   2       67.14       60.96      2.10 o 
  -5   1   2        0.92        2.08      0.51 o 
  -4   1   2     3398.73     3716.88     18.39 o 
  -3   1   2      574.31      580.16      6.11 o 
  -2   1   2        4.96       13.08      1.11 o 
  -1   1   2     1079.46      965.19      4.99 o 
   0   1   2      122.12      121.54      1.50 o 
   1   1   2      890.49      787.21      6.75 o 
   2   1   2        0.36        0.75      0.35 o 
   3   1   2       53.65       62.94      2.93 o 
   4   1   2       48.44       41.47      4.32 o 
   5   1   2      263.74      294.49      5.78 o 
   6   1   2        0.01       -0.19      0.83 o 
   7   1   2        5.67        7.39      0.92 o 
   8   1   2        0.57        0.21      0.48 o 
  -9   2   2       51.61       45.01      2.25 o 
  -8   2   2       75.11       71.85      3.14 o 
  -7   2   2       20.43       23.41      3.69 o 
  -6   2   2      139.10      136.80      3.51 o 
  -5   2   2      349.66      358.87      5.50 o 
  -4   2   2      883.73      951.70      9.27 o 
  -3   2   2      128.96      120.69      2.84 o 
  -2   2   2      184.71      168.05      2.63 o 
  -1   2   2      659.37      577.60      3.11 o 
   0   2   2     4490.16     3972.28     39.60 o 
   1   2   2     5925.78     5451.15     59.74 o 
   2   2   2     1659.44     1580.76     12.40 o 
   3   2   2     1094.50     1186.76     12.49 o 
   4   2   2      267.72      262.37      6.59 o 
   5   2   2       71.20       68.75      2.84 o 
   6   2   2        0.64        1.10      0.56 o 
   7   2   2        3.04        1.45      0.79 o 
   8   2   2       22.43       19.94      1.71 o 
  -9   3   2        0.12        0.89      0.29 o 
  -8   3   2       11.01        8.89      1.15 o 
  -7   3   2       36.42       38.37      4.62 o 
  -6   3   2      378.12      393.68      5.96 o 
  -5   3   2       65.23       71.54      2.89 o 
  -4   3   2       77.96       69.95      2.56 o 
  -3   3   2      559.95      570.20      6.26 o 
  -2   3   2      254.09      243.65      4.13 o 
  -1   3   2      498.17      452.17      6.61 o 
   0   3   2     7596.51     6969.19     42.01 o 
   1   3   2    16518.53    14693.08    284.87 o 
   2   3   2      102.66      109.42      3.24 o 
   3   3   2       49.13       43.38      2.41 o 
   4   3   2        2.22        2.79      0.70 o 
   5   3   2       41.58       45.04      2.32 o 
   6   3   2      143.67      160.09      5.06 o 
   7   3   2      173.43      185.24      6.37 o 
   8   3   2       56.92       58.73      2.85 o 
  -9   4   2        0.40        0.08      0.39 o 
  -8   4   2       19.18       15.01      1.39 o 
  -7   4   2        3.67        3.16      1.08 o 
  -6   4   2     1043.37     1048.73     12.80 o 
  -5   4   2       58.38       69.77      3.61 o 
  -4   4   2       50.35       60.97      2.43 o 
  -3   4   2      292.34      289.19      4.57 o 
  -2   4   2     1313.85     1247.06      9.21 o 
  -1   4   2      780.39      748.52      9.36 o 
   0   4   2     3450.80     2939.01     15.47 o 
   1   4   2    10092.13     9377.69    191.58 o 
   2   4   2     1087.27     1038.18     10.12 o 
   3   4   2        1.17        5.65      0.91 o 
   4   4   2      100.51      101.88      4.88 o 
   5   4   2       65.54       53.50      2.22 o 
   6   4   2        0.18       -0.21      0.60 o 
   7   4   2      229.04      223.12      6.90 o 
   8   4   2       12.82       17.45      1.52 o 
  -9   5   2       63.06       54.45      2.20 o 
  -8   5   2       27.21       28.37      1.84 o 
  -7   5   2        8.96        7.77      1.33 o 
  -6   5   2       20.28       19.55      1.67 o 
  -5   5   2        5.99        4.71      0.79 o 
  -4   5   2       33.32       40.49      2.51 o 
  -3   5   2      779.50      827.57     13.54 o 
  -2   5   2     8148.87     7800.79     18.73 o 
  -1   5   2      427.54      367.73      4.97 o 
   0   5   2       15.94       15.25      0.83 o 
   1   5   2     2109.87     1984.54     13.89 o 
   2   5   2     2128.53     2231.59     14.98 o 
   3   5   2       59.89       56.29      2.77 o 
   4   5   2        1.05        0.93      0.50 o 
   5   5   2        3.48        2.81      0.84 o 
   6   5   2     1318.35     1288.70     14.79 o 
   7   5   2        0.31        0.26      0.54 o 
   8   5   2        4.85        5.76      1.22 o 
  -9   6   2        8.79        8.79      2.58 o 
  -8   6   2       46.03       46.55      2.24 o 
  -7   6   2      367.41      386.03      9.20 o 
  -6   6   2      433.28      421.52     14.01 o 
  -5   6   2       20.64       15.05      1.46 o 
  -4   6   2       39.93       37.10      3.41 o 
  -3   6   2     1746.14     1825.58     14.32 o 
  -2   6   2      822.60      820.85      6.13 o 
  -1   6   2      233.79      220.45      4.17 o 
   0   6   2      290.79      263.91      7.76 o 
   1   6   2       97.96       90.88      2.64 o 
   2   6   2      385.15      415.50      6.61 o 
   3   6   2      221.27      247.28      5.85 o 
   4   6   2        4.83        7.63      1.80 o 
   5   6   2     3837.35     3808.09     20.12 o 
   6   6   2        7.73       10.35      1.27 o 
   7   6   2       14.51       12.35      1.60 o 
   8   6   2      149.41      150.15     19.25 o 
  -8   7   2       34.57       31.82      2.34 o 
  -7   7   2       69.10       69.47      3.73 o 
  -6   7   2     2863.27     2916.30     25.14 o 
  -5   7   2       83.12       96.52      4.10 o 
  -4   7   2       64.45       50.33      2.82 o 
  -3   7   2        0.11        1.19      0.58 o 
  -2   7   2       28.69       29.82      1.77 o 
  -1   7   2      137.46      120.48      5.33 o 
   0   7   2     1092.60     1149.89     16.30 o 
   1   7   2      525.34      559.36      7.04 o 
   2   7   2      163.62      157.14      4.84 o 
   3   7   2      338.68      326.70      7.71 o 
   4   7   2       15.04       13.29      1.53 o 
   5   7   2      211.43      209.85      5.41 o 
   6   7   2      148.23      145.90      4.94 o 
   7   7   2       58.82       69.48      5.23 o 
   8   7   2        0.81        0.62      0.47 o 
  -8   8   2       81.67       84.92      3.58 o 
  -7   8   2       83.65       81.21      6.05 o 
  -6   8   2      797.09      795.28     21.66 o 
  -5   8   2       62.95       63.08      2.57 o 
  -4   8   2      124.69      126.98      4.60 o 
  -3   8   2      387.67      407.37      7.49 o 
  -2   8   2      495.08      547.75      8.07 o 
  -1   8   2     1717.44     1723.88     14.76 o 
   0   8   2        0.23        4.21      0.91 o 
   1   8   2     1024.54     1106.67     10.36 o 
   2   8   2      116.47      159.78      4.37 o 
   3   8   2       27.06       28.98      2.07 o 
   4   8   2      114.74      113.57      3.66 o 
   5   8   2       96.28       89.49      4.35 o 
   6   8   2       13.51       10.85      2.27 o 
   7   8   2        0.38        0.58      0.57 o 
   8   8   2        3.21        1.03      0.45 o 
  -8   9   2      116.31      119.94      5.26 o 
  -7   9   2       21.72       26.06      4.32 o 
  -6   9   2       52.93       62.38      5.99 o 
  -5   9   2      712.70      714.42     10.31 o 
  -4   9   2       83.58       91.95      2.96 o 
  -3   9   2        0.04        1.34      1.77 o 
  -2   9   2      913.06      992.29     11.48 o 
  -1   9   2       12.57        9.76      1.93 o 
   0   9   2       39.59       39.32      2.05 o 
   1   9   2        0.11        2.95      0.51 o 
   2   9   2       88.79       96.68      3.55 o 
   3   9   2      144.26      141.34      6.29 o 
   4   9   2       27.10       23.13      3.57 o 
   5   9   2      259.28      271.17     10.98 o 
   6   9   2       67.82       67.04      5.30 o 
   7   9   2      102.31      103.80      3.58 o 
  -8  10   2        2.17        3.03      0.56 o 
  -7  10   2        1.89        2.67      0.78 o 
  -6  10   2       99.92      115.66      8.06 o 
  -5  10   2      791.68      786.20     13.74 o 
  -4  10   2      256.86      255.62      7.37 o 
  -3  10   2       68.02       71.85      2.94 o 
  -2  10   2       84.48      101.64      4.21 o 
  -1  10   2      653.12      629.23     16.58 o 
   0  10   2        6.21        6.51      0.93 o 
   1  10   2      172.06      172.51      6.86 o 
   2  10   2      116.49      112.06      4.18 o 
   3  10   2      128.10      156.64      8.36 o 
   4  10   2      155.65      156.30      7.70 o 
   5  10   2      310.43      318.10     11.52 o 
   6  10   2        4.79        6.12      1.64 o 
   7  10   2       52.95       53.23      3.60 o 
  -7  11   2       19.95       14.85      1.52 o 
  -6  11   2       22.32       19.77      2.08 o 
  -5  11   2       17.89       13.10      1.85 o 
  -4  11   2       80.45       80.32      2.95 o 
  -3  11   2      637.61      656.51      8.32 o 
  -2  11   2      628.54      598.48      8.85 o 
  -1  11   2      419.84      416.07     13.88 o 
   0  11   2     1285.79     1338.03     24.18 o 
   1  11   2       55.48       53.51      2.86 o 
   2  11   2      262.41      272.12      4.27 o 
   3  11   2       44.41       54.44      2.30 o 
   4  11   2       82.99       81.56      3.68 o 
   5  11   2        0.07       -0.24      0.63 o 
   6  11   2        4.16        4.35      0.92 o 
   7  11   2       42.30       52.11      3.25 o 
  -7  12   2       56.43       51.46      1.94 o 
  -6  12   2      123.18      125.37      5.46 o 
  -5  12   2       79.65       74.91      4.27 o 
  -4  12   2       60.44       53.82      2.86 o 
  -3  12   2        0.10        1.86      0.53 o 
  -2  12   2      153.82      163.68      4.22 o 
  -1  12   2      118.89      111.89      4.53 o 
   0  12   2      213.08      213.71      4.53 o 
   1  12   2        9.01        7.04      0.83 o 
   2  12   2       75.42       68.08      2.44 o 
   3  12   2       11.61        6.22      0.95 o 
   4  12   2      118.86      139.08      6.29 o 
   5  12   2        4.83        6.59      1.11 o 
   6  12   2        0.03        0.20      0.53 o 
   7  12   2       52.53       65.59      3.14 o 
  -7  13   2        5.68        5.21      0.99 o 
  -6  13   2       53.53       46.33      5.71 o 
  -5  13   2        0.63       -0.48      0.83 o 
  -4  13   2        9.06        8.52      1.13 o 
  -3  13   2       27.30       28.71      3.32 o 
  -2  13   2       19.64       19.45      1.75 o 
  -1  13   2      725.68      715.01      9.88 o 
   0  13   2       16.00       14.71      1.11 o 
   1  13   2        0.31        2.13      0.61 o 
   2  13   2      168.46      175.80      4.79 o 
   3  13   2      192.10      173.56      4.80 o 
   4  13   2        5.34        2.55      0.91 o 
   5  13   2      180.33      189.67      8.21 o 
   6  13   2        3.90        7.14      1.38 o 
  -6  14   2       46.31       37.01      2.94 o 
  -5  14   2        0.32        0.19      0.67 o 
  -4  14   2       38.09       39.74      2.85 o 
  -3  14   2       73.06       65.93      3.70 o 
  -2  14   2      104.55      109.15      4.82 o 
  -1  14   2      990.95      993.85     14.05 o 
   0  14   2     1292.24     1288.90     11.62 o 
   1  14   2       19.23       24.59      2.41 o 
   2  14   2       84.86       73.36      3.15 o 
   3  14   2      907.24      814.24     10.28 o 
   4  14   2       67.01       72.06      5.34 o 
   5  14   2      113.17      107.64      5.78 o 
   6  14   2       66.18       87.52      4.12 o 
  -6  15   2       48.97       42.06      2.64 o 
  -5  15   2       24.13       24.48      2.57 o 
  -4  15   2      115.95      103.05      4.38 o 
  -3  15   2       46.03       41.69      2.91 o 
  -2  15   2      515.30      527.93     10.58 o 
  -1  15   2       17.48       18.76      2.00 o 
   0  15   2        4.08        2.87      0.83 o 
   1  15   2      142.78      134.97      5.99 o 
   2  15   2      339.38      310.31      8.42 o 
   3  15   2      118.09      111.30      6.72 o 
   4  15   2       11.68        7.28      1.63 o 
   5  15   2       56.12       48.93      3.56 o 
   6  15   2       25.13       26.61      1.88 o 
  -5  16   2      212.53      188.79      6.12 o 
  -4  16   2       10.69        9.80      1.30 o 
  -3  16   2       52.60       54.07      3.19 o 
  -2  16   2      262.00      272.18      6.13 o 
  -1  16   2       72.06       70.73      3.82 o 
   0  16   2       55.98       58.30      2.80 o 
   1  16   2        5.64        3.79      0.96 o 
   2  16   2      238.48      229.69      7.06 o 
   3  16   2       38.74       47.91      4.19 o 
   4  16   2        0.41        0.30      0.53 o 
   5  16   2        6.53        5.67      1.12 o 
  -4  17   2       32.38       28.78      1.91 o 
  -3  17   2      312.13      305.33      6.91 o 
  -2  17   2      119.61      117.22      4.52 o 
  -1  17   2      128.60      133.46      4.12 o 
   0  17   2      756.29      768.03      9.91 o 
   1  17   2        0.09       -0.66      0.66 o 
   2  17   2        0.99        0.06      0.65 o 
   3  17   2       77.94       65.49      4.49 o 
   4  17   2      132.09      129.26      5.40 o 
  -3  18   2      123.73      133.25      6.62 o 
  -2  18   2        0.17        0.21      0.40 o 
  -1  18   2       46.94       47.29      2.96 o 
   0  18   2        2.34        3.49      0.89 o 
   1  18   2      105.18      109.03      6.16 o 
   2  18   2      200.27      220.29      8.10 o 
   3  18   2        1.15        1.40      0.68 o 
   4  18   2        0.31        0.57      0.47 o 
  -2  19   2       33.98       34.11      3.04 o 
  -1  19   2      155.39      164.80      6.57 o 
   0  19   2       57.55       56.76      2.66 o 
   1  19   2      126.06      150.94      6.44 o 
   2  19   2      179.26      192.76      6.61 o 
   3  19   2      120.23      112.34      4.23 o 
   1  20   2        0.16        1.67      0.62 o 
  -9   0   3       53.34       58.50      3.67 o 
  -7   0   3      155.36      148.51      8.77 o 
  -5   0   3      577.00      596.31     10.08 o 
  -3   0   3      302.19      309.98      6.98 o 
   1   0   3     4247.68     4027.12     24.82 o 
   3   0   3     1274.90     1183.02     17.85 o 
   5   0   3      621.94      561.09     21.94 o 
   7   0   3       72.95       60.43      4.95 o 
  -9   1   3       19.14       15.99      1.46 o 
  -8   1   3      205.24      195.33     13.21 o 
  -7   1   3      109.25       96.90      7.98 o 
  -6   1   3       41.82       41.71      1.45 o 
  -5   1   3      474.30      535.31      6.93 o 
  -4   1   3     1321.99     1427.17     11.07 o 
  -3   1   3        0.79        2.79      0.47 o 
  -2   1   3      536.53      517.07      2.61 o 
  -1   1   3      413.21      372.68      3.60 o 
   0   1   3    11155.63     9748.99     44.99 o 
   1   1   3     1496.19     1357.11     10.22 o 
   2   1   3      635.25      587.60      7.88 o 
   3   1   3     2964.76     3283.27     29.69 o 
   4   1   3      278.31      298.04     12.06 o 
   5   1   3        6.76        3.85      0.76 o 
   6   1   3      123.91      108.56      5.02 o 
   7   1   3       15.20       11.11      1.36 o 
   8   1   3       11.56        7.42      0.96 o 
  -9   2   3       29.14       27.13      1.45 o 
  -8   2   3      180.33      181.84      9.15 o 
  -7   2   3      430.61      426.54     10.53 o 
  -6   2   3      274.70      278.78      4.87 o 
  -5   2   3      720.16      746.94      7.95 o 
  -4   2   3     1118.15     1096.06      9.71 o 
  -3   2   3       18.45       29.73      1.35 o 
  -2   2   3     5054.92     4737.06     18.87 o 
  -1   2   3    11003.16    10197.07     22.97 o 
   0   2   3     1196.94     1121.60      6.89 o 
   1   2   3     1804.19     1664.50     11.58 o 
   2   2   3      208.96      197.40      6.61 o 
   3   2   3       59.76       55.24      2.96 o 
   4   2   3      243.16      264.97      7.15 o 
   5   2   3      177.04      176.26      4.09 o 
   6   2   3      114.00      103.47      4.92 o 
   7   2   3       99.34       89.74      3.48 o 
   8   2   3       14.90       20.38      1.55 o 
  -9   3   3        0.07        0.10      0.33 o 
  -8   3   3      373.92      384.71      8.73 o 
  -7   3   3      237.61      229.73     11.26 o 
  -6   3   3       17.36       15.66      1.33 o 
  -5   3   3       20.12       25.75      2.32 o 
  -4   3   3       94.13      110.59      3.10 o 
  -3   3   3        0.78        1.74      0.43 o 
  -2   3   3     1174.95     1178.31      6.66 o 
  -1   3   3      333.10      309.84      3.61 o 
   0   3   3     3342.32     2987.39     17.06 o 
   1   3   3      362.04      357.32      5.34 o 
   2   3   3      257.70      280.57      5.72 o 
   3   3   3       14.67       12.40      1.40 o 
   4   3   3      465.22      519.97     11.18 o 
   5   3   3       61.80       77.65      2.72 o 
   6   3   3      179.48      149.20      5.92 o 
   7   3   3       47.62       43.18      2.96 o 
   8   3   3      127.81      126.41      2.92 o 
  -9   4   3        1.86        1.54      0.42 o 
  -8   4   3       43.74       41.38      2.77 o 
  -7   4   3       20.78       16.73      3.10 o 
  -6   4   3        8.03        7.03      1.04 o 
  -5   4   3      177.99      179.19      4.38 o 
  -4   4   3      176.88      188.32      3.43 o 
  -3   4   3      585.56      596.67      5.20 o 
  -2   4   3       20.79       23.77      0.81 o 
  -1   4   3      166.74      175.41      3.36 o 
   0   4   3      187.22      168.79      2.28 o 
   1   4   3       45.06       41.52      1.80 o 
   2   4   3      686.93      692.53      8.95 o 
   3   4   3      127.98      138.10      4.62 o 
   4   4   3       29.12       36.10      2.65 o 
   5   4   3     1034.76     1011.36      9.76 o 
   6   4   3       24.42       24.91      2.44 o 
   7   4   3      126.51      133.51      4.11 o 
   8   4   3      113.36      108.88      9.16 o 
  -9   5   3       69.41       67.46      3.50 o 
  -8   5   3       10.87       12.66      1.23 o 
  -7   5   3       32.06       32.60      2.73 o 
  -6   5   3       16.06       14.10      1.52 o 
  -5   5   3     1328.73     1367.32     12.34 o 
  -4   5   3      211.43      209.28      5.24 o 
  -3   5   3      405.18      431.43      6.67 o 
  -2   5   3      106.88       91.99      2.82 o 
  -1   5   3      133.47      128.49      1.98 o 
   0   5   3       55.86       49.05      1.34 o 
   1   5   3      457.99      454.59      6.81 o 
   2   5   3      686.90      729.23      9.16 o 
   3   5   3      320.80      345.55      7.30 o 
   4   5   3      303.53      319.63      7.78 o 
   5   5   3      359.73      367.36      6.30 o 
   6   5   3      741.70      744.28     13.10 o 
   7   5   3      264.49      267.19      5.65 o 
   8   5   3      104.77      128.87      5.07 o 
  -9   6   3       34.44       24.16      1.99 o 
  -8   6   3      197.34      187.28      4.37 o 
  -7   6   3      494.18      518.29     10.46 o 
  -6   6   3       91.90       89.49      3.61 o 
  -5   6   3       41.11       43.05      2.04 o 
  -4   6   3      231.97      238.80      5.85 o 
  -3   6   3      354.13      417.57      6.94 o 
  -2   6   3      308.36      348.87      5.85 o 
  -1   6   3     2153.80     2199.71     10.88 o 
   0   6   3      172.48      187.78      2.96 o 
   1   6   3     3961.98     4279.48     34.99 o 
   2   6   3      592.09      622.94      8.60 o 
   3   6   3       15.76       20.84      1.81 o 
   4   6   3       48.27       44.32      2.02 o 
   5   6   3     2539.05     2509.92     19.05 o 
   6   6   3       76.21       74.98      4.11 o 
   7   6   3       71.57       69.71      3.44 o 
   8   6   3       43.78       46.13      5.54 o 
  -8   7   3        6.04        6.53      1.62 o 
  -7   7   3      239.00      261.53     12.04 o 
  -6   7   3      460.47      481.29     11.09 o 
  -5   7   3       88.84       91.90      3.05 o 
  -4   7   3        8.31       14.59      2.03 o 
  -3   7   3     1311.05     1443.74     13.69 o 
  -2   7   3      113.87      114.31      3.08 o 
  -1   7   3      333.51      308.30      9.70 o 
   0   7   3      823.01      853.35     15.77 o 
   1   7   3     2150.39     2369.09     36.51 o 
   2   7   3     1825.53     1871.85     14.97 o 
   3   7   3        9.28       10.19      1.29 o 
   4   7   3      920.40      901.48     13.55 o 
   5   7   3     2388.58     2427.14     23.08 o 
   6   7   3        1.66        2.87      1.36 o 
   7   7   3        2.07        3.78      0.86 o 
  -8   8   3       64.24       62.46      3.13 o 
  -7   8   3      444.67      463.11     15.73 o 
  -6   8   3       33.08       35.77      4.67 o 
  -5   8   3      131.94      129.20      3.70 o 
  -4   8   3      389.77      405.68      8.28 o 
  -3   8   3     2268.28     2438.75     18.67 o 
  -2   8   3        6.38        8.47      1.00 o 
  -1   8   3      459.01      474.22     12.88 o 
   0   8   3        8.68        8.78      0.94 o 
   1   8   3      405.64      487.54     12.61 o 
   2   8   3      356.63      370.75      6.77 o 
   3   8   3       20.68       23.41      1.94 o 
   4   8   3      675.44      656.23     21.27 o 
   5   8   3       13.89       14.85      2.69 o 
   6   8   3        2.89        2.18      1.23 o 
   7   8   3       96.13      101.85      4.93 o 
  -8   9   3        0.65        0.70      0.54 o 
  -7   9   3      165.46      162.22      9.06 o 
  -6   9   3      104.31      102.27      7.83 o 
  -5   9   3      699.60      684.71     13.75 o 
  -4   9   3      252.95      228.38      4.67 o 
  -3   9   3        6.79        5.10      0.92 o 
  -2   9   3     2523.20     2539.84     20.67 o 
  -1   9   3      140.67      131.68      7.15 o 
   0   9   3      457.67      485.04      7.16 o 
   1   9   3       67.56       94.64      5.88 o 
   2   9   3        9.07        7.54      1.74 o 
   3   9   3      136.34      130.25      4.05 o 
   4   9   3       45.95       41.10      4.09 o 
   5   9   3      154.24      157.93      5.54 o 
   6   9   3        4.86        3.92      0.88 o 
   7   9   3        0.34        1.29      0.45 o 
  -8  10   3       86.50       81.88      2.27 o 
  -7  10   3      121.71      119.11      4.80 o 
  -6  10   3      891.20      838.72     22.24 o 
  -5  10   3       49.70       40.56      3.10 o 
  -4  10   3      864.79      851.35      8.49 o 
  -3  10   3      189.79      192.03      3.98 o 
  -2  10   3      297.66      288.51     11.72 o 
  -1  10   3      109.33      113.58      7.06 o 
   0  10   3       11.67       14.84      2.58 o 
   1  10   3      981.28     1072.34     12.92 o 
   2  10   3      239.17      242.36      5.52 o 
   3  10   3       13.94       15.76      2.82 o 
   4  10   3      302.90      303.17     11.02 o 
   5  10   3      279.09      287.36     11.01 o 
   6  10   3       64.11       68.92      3.05 o 
   7  10   3        9.55       10.70      1.46 o 
  -7  11   3        1.64        1.26      0.49 o 
  -6  11   3       67.93       68.95      6.20 o 
  -5  11   3        8.41       11.96      1.75 o 
  -4  11   3        0.01        1.12      0.84 o 
  -3  11   3        0.08        0.18      0.34 o 
  -2  11   3       52.26       58.38      3.68 o 
  -1  11   3      743.67      712.22     18.43 o 
   0  11   3       17.29       14.25      2.61 o 
   1  11   3       77.67       71.49      2.51 o 
   2  11   3       16.41       21.21      1.26 o 
   3  11   3       24.41       29.40      1.70 o 
   4  11   3        4.42        6.49      1.11 o 
   5  11   3        1.67        2.06      0.65 o 
   6  11   3        3.26        4.66      1.28 o 
   7  11   3      235.40      251.95      6.02 o 
  -7  12   3       94.69       79.83      2.44 o 
  -6  12   3        2.79        2.20      0.61 o 
  -5  12   3        0.01        0.78      0.56 o 
  -4  12   3        2.02        1.16      0.58 o 
  -3  12   3       17.49       18.32      1.49 o 
  -2  12   3       74.81       79.59      3.65 o 
  -1  12   3      896.34      910.04     18.04 o 
   0  12   3        1.03        1.28      0.40 o 
   1  12   3      132.32      138.46      3.69 o 
   2  12   3      185.87      175.00      4.20 o 
   3  12   3       29.45       39.18      2.72 o 
   4  12   3        9.68        7.23      3.07 o 
   5  12   3       13.29       11.42      1.32 o 
   6  12   3       13.29       15.52      2.04 o 
  -7  13   3      258.93      205.73      5.44 o 
  -6  13   3      104.78      111.36      4.18 o 
  -5  13   3      409.33      362.13      6.97 o 
  -4  13   3       31.07       32.12      2.31 o 
  -3  13   3       65.69       64.21      3.65 o 
  -2  13   3      158.19      152.40      5.17 o 
  -1  13   3      529.26      543.94     11.79 o 
   0  13   3      867.83      831.53     11.03 o 
   1  13   3       10.53       13.32      1.44 o 
   2  13   3      213.67      192.00      5.13 o 
   3  13   3      785.56      663.67     11.05 o 
   4  13   3       24.36       21.67      1.91 o 
   5  13   3        1.68        1.43      0.92 o 
   6  13   3       34.80       32.35      2.59 o 
  -6  14   3       83.80       82.80      3.08 o 
  -5  14   3        3.00        3.68      0.71 o 
  -4  14   3      612.54      580.14      9.97 o 
  -3  14   3      135.68      134.92      5.26 o 
  -2  14   3      208.29      197.30      7.13 o 
  -1  14   3     2697.05     2569.28     61.25 o 
   0  14   3       49.05       48.74      2.68 o 
   1  14   3      202.56      196.84      6.73 o 
   2  14   3      107.13       99.04      3.71 o 
   3  14   3      321.17      297.55      7.23 o 
   4  14   3        0.00        0.41      0.45 o 
   5  14   3        4.10        5.32      1.30 o 
   6  14   3       86.30       91.89      3.70 o 
  -6  15   3      183.53      133.10      4.22 o 
  -5  15   3      186.70      149.36      4.44 o 
  -4  15   3      174.54      157.12      5.17 o 
  -3  15   3      152.96      142.86      6.43 o 
  -2  15   3      223.34      229.24     10.94 o 
  -1  15   3      259.20      278.87     11.68 o 
   0  15   3      122.49      125.62      5.33 o 
   1  15   3      392.56      412.29      9.72 o 
   2  15   3      162.07      153.04      8.02 o 
   3  15   3      112.24      103.96      6.35 o 
   4  15   3      156.83      157.10      7.09 o 
   5  15   3      152.19      161.33      5.97 o 
  -5  16   3        1.47        1.13      0.54 o 
  -4  16   3        2.04        1.43      0.53 o 
  -3  16   3       24.09       25.19      2.08 o 
  -2  16   3        2.76        1.50      1.03 o 
  -1  16   3       58.97       67.01      5.72 o 
   0  16   3      373.41      386.73      9.09 o 
   1  16   3        2.31        4.32      1.34 o 
   2  16   3       38.13       36.79      3.85 o 
   3  16   3        0.18        0.53      0.71 o 
   4  16   3       15.51       13.05      1.90 o 
   5  16   3        6.20        8.36      1.19 o 
  -4  17   3        2.14        2.39      0.93 o 
  -3  17   3      182.79      192.01      8.46 o 
  -2  17   3      171.32      181.13      8.52 o 
  -1  17   3      340.55      348.95     12.47 o 
   0  17   3      418.22      411.24     13.23 o 
   1  17   3       17.64       16.71      2.58 o 
   2  17   3        1.55        1.81      1.01 o 
   3  17   3        0.18       -0.54      0.72 o 
   4  17   3       32.82       43.69      2.96 o 
  -4  18   3        0.81       -0.48      0.65 o 
  -3  18   3       19.95       24.90      2.77 o 
  -2  18   3        3.89        3.34      1.30 o 
  -1  18   3       89.92       99.48      4.19 o 
   0  18   3      191.13      213.94      5.87 o 
   1  18   3       39.49       37.42      3.54 o 
   2  18   3       32.29       33.54      3.10 o 
   3  18   3        0.44        1.46      0.52 o 
  -3  19   3      155.64      167.98      5.93 o 
  -2  19   3       38.64       35.88      3.01 o 
  -1  19   3        1.26        1.41      0.71 o 
   0  19   3      251.87      251.48      5.43 o 
   1  19   3      185.21      192.24      7.05 o 
   2  19   3      114.25      131.55      5.23 o 
   1  20   3      171.38      183.90      5.48 o 
  -8   0   4       75.11       65.95      5.40 o 
  -6   0   4      243.47      239.41      4.94 o 
  -4   0   4     1800.36     1915.91     45.09 o 
  -2   0   4     3255.93     3122.22     13.41 o 
   0   0   4     1566.11     1539.12     14.89 o 
   2   0   4     3396.97     3385.67     29.47 o 
   4   0   4      518.14      496.58     16.66 o 
   6   0   4      774.54      555.59     36.75 o 
   8   0   4       87.84       92.24      4.28 o 
  -9   1   4        4.26        3.06      0.48 o 
  -8   1   4      304.35      293.93     11.44 o 
  -7   1   4        9.43       11.53      1.42 o 
  -6   1   4      208.58      223.78      3.90 o 
  -5   1   4      627.12      653.14      7.37 o 
  -4   1   4      135.25      111.99      2.77 o 
  -3   1   4        1.63        0.84      0.19 o 
  -2   1   4       56.17       54.33      1.33 o 
  -1   1   4    10616.93    10021.05    102.79 o 
   0   1   4     1447.92     1358.52      7.66 o 
   1   1   4     1025.54     1071.40     10.35 o 
   2   1   4     3149.69     3278.36     31.72 o 
   3   1   4      169.82      166.58      7.33 o 
   4   1   4        4.47        2.44      1.41 o 
   5   1   4      183.47      173.22      5.42 o 
   6   1   4       18.91       14.94      1.51 o 
   7   1   4      410.06      412.88      8.41 o 
   8   1   4       13.78       16.57      1.28 o 
  -9   2   4       24.32       13.92      1.15 o 
  -8   2   4        0.95        1.95      1.28 o 
  -7   2   4      291.21      308.23      8.18 o 
  -6   2   4        0.00        0.53      0.36 o 
  -5   2   4       82.66       85.69      4.37 o 
  -4   2   4      179.23      191.28      3.21 o 
  -3   2   4       18.17       20.00      1.39 o 
  -2   2   4       40.60       37.15      2.49 o 
  -1   2   4     9193.59     8749.62     19.24 o 
   0   2   4      289.62      269.31      3.15 o 
   1   2   4     1187.16     1162.06     21.46 o 
   2   2   4     1299.16     1377.27     19.34 o 
   3   2   4      921.60      992.01     13.42 o 
   4   2   4       21.14       19.24      2.08 o 
   5   2   4      164.24      151.35      4.39 o 
   6   2   4     1659.27     1523.56     14.99 o 
   7   2   4      336.81      351.95      7.66 o 
   8   2   4       32.32       30.52      1.64 o 
  -9   3   4        7.81        8.46      1.87 o 
  -8   3   4      115.97      110.22      4.58 o 
  -7   3   4       10.76       17.92      2.52 o 
  -6   3   4      655.43      654.83      6.86 o 
  -5   3   4        0.34        0.82      0.54 o 
  -4   3   4       59.37       75.36      2.49 o 
  -3   3   4      299.83      319.65      3.21 o 
  -2   3   4      354.54      358.30      4.35 o 
  -1   3   4     4573.12     4208.96     17.64 o 
   0   3   4     1379.45     1247.55      7.93 o 
   1   3   4      173.63      156.14      5.70 o 
   2   3   4      209.74      202.81      5.33 o 
   3   3   4       78.26       72.87      3.65 o 
   4   3   4       19.99       22.15      2.20 o 
   5   3   4        2.97        4.84      0.86 o 
   6   3   4      245.13      230.27      5.78 o 
   7   3   4        0.28        1.06      0.62 o 
   8   3   4       38.96       60.44      3.51 o 
  -9   4   4       18.73       12.97      1.65 o 
  -8   4   4       69.90       63.95      3.35 o 
  -7   4   4     1160.38     1145.67     25.30 o 
  -6   4   4       20.92       21.13      1.38 o 
  -5   4   4       37.59       30.04      1.82 o 
  -4   4   4       72.05       93.66      2.48 o 
  -3   4   4      936.90      967.43     10.96 o 
  -2   4   4     1656.27     1675.24      8.80 o 
  -1   4   4        6.83        5.12      0.70 o 
   0   4   4     1695.17     1600.23     17.60 o 
   1   4   4     1173.53     1103.35      9.99 o 
   2   4   4       73.94       80.58      3.28 o 
   3   4   4      393.15      374.21      8.11 o 
   4   4   4      238.95      254.00      4.98 o 
   5   4   4       13.72       10.45      1.20 o 
   6   4   4      392.99      394.55      7.46 o 
   7   4   4        0.48        1.40      0.73 o 
   8   4   4        8.65        8.54      1.32 o 
  -9   5   4        0.81        0.15      0.42 o 
  -8   5   4      150.41      151.73      6.37 o 
  -7   5   4        3.07        6.02      1.10 o 
  -6   5   4      140.15      135.17      4.09 o 
  -5   5   4      166.43      204.88      4.30 o 
  -4   5   4      319.49      314.97      4.77 o 
  -3   5   4      271.16      245.36      3.88 o 
  -2   5   4     1084.65     1085.87      8.73 o 
  -1   5   4        4.55        8.08      1.46 o 
   0   5   4     4232.21     4641.15     33.27 o 
   1   5   4        8.05        1.40      0.40 o 
   2   5   4      678.85      670.93     10.93 o 
   3   5   4      722.41      709.50     11.07 o 
   4   5   4      356.76      343.24      6.88 o 
   5   5   4       32.82       30.78      2.18 o 
   6   5   4        7.93        8.88      1.48 o 
   7   5   4        5.50        5.41      1.37 o 
   8   5   4      126.05      156.46      4.89 o 
  -9   6   4        2.05        0.59      0.33 o 
  -8   6   4        2.77        3.99      1.54 o 
  -7   6   4        8.89       28.30      4.10 o 
  -6   6   4       12.48       13.19      3.07 o 
  -5   6   4       48.39       44.63      2.07 o 
  -4   6   4      262.14      272.54      5.31 o 
  -3   6   4        3.19        3.32      0.60 o 
  -2   6   4      399.02      383.92      5.56 o 
  -1   6   4        6.45       12.99      2.00 o 
   0   6   4      436.97      481.50     11.51 o 
   1   6   4     1583.58     1599.66     26.25 o 
   2   6   4     2050.04     2099.38     24.10 o 
   3   6   4       66.68       61.75      3.23 o 
   4   6   4     1249.47     1242.88     11.06 o 
   5   6   4      338.90      348.76      8.88 o 
   6   6   4      275.64      286.08     11.58 o 
   7   6   4        3.28        4.27      1.15 o 
  -9   7   4        0.11       -0.25      0.40 o 
  -8   7   4       69.69       74.16      5.43 o 
  -7   7   4        2.72        4.05      1.67 o 
  -6   7   4      882.62      890.32     15.14 o 
  -5   7   4       97.31       90.26      3.03 o 
  -4   7   4      268.11      281.01      5.65 o 
  -3   7   4      121.34      120.77      4.09 o 
  -2   7   4      767.12      841.46     11.15 o 
  -1   7   4      113.44      120.16      6.32 o 
   0   7   4       89.66       69.89      4.72 o 
   1   7   4     2535.06     2645.91     29.64 o 
   2   7   4     1542.09     1551.30     14.05 o 
   3   7   4       21.17       32.44      2.34 o 
   4   7   4     1191.44     1177.50     16.01 o 
   5   7   4      238.78      239.39     10.77 o 
   6   7   4       32.70       32.65      2.57 o 
   7   7   4        7.21        8.32      1.44 o 
  -8   8   4       74.94       75.26      3.46 o 
  -7   8   4      498.11      512.94     16.57 o 
  -6   8   4       40.01       37.22      3.12 o 
  -5   8   4        4.00        3.76      0.69 o 
  -4   8   4      125.85      119.67      3.91 o 
  -3   8   4      322.32      334.35      6.15 o 
  -2   8   4      138.03      165.05      8.07 o 
  -1   8   4      747.28      786.56     17.16 o 
   0   8   4      446.84      497.29     13.43 o 
   1   8   4      198.12      218.64      9.02 o 
   2   8   4      355.13      341.68     11.88 o 
   3   8   4      261.21      269.99      7.24 o 
   4   8   4     2266.28     2253.93     31.22 o 
   5   8   4        0.04       -0.07      0.56 o 
   6   8   4      244.18      247.86      8.93 o 
   7   8   4      177.35      183.44      9.71 o 
  -8   9   4        1.89        0.66      0.49 o 
  -7   9   4       77.05       79.26      6.38 o 
  -6   9   4      110.34      102.08      5.04 o 
  -5   9   4      167.56      178.06     10.84 o 
  -4   9   4        0.70        0.39      0.37 o 
  -3   9   4      118.68      123.54      3.96 o 
  -2   9   4      121.16      127.87      7.56 o 
  -1   9   4        1.03        1.12      1.02 o 
   0   9   4      247.19      285.81     10.82 o 
   1   9   4      409.33      411.45     13.09 o 
   2   9   4      213.58      191.59      9.26 o 
   3   9   4      201.13      187.74      6.10 o 
   4   9   4      194.91      189.60      6.01 o 
   5   9   4      115.13      119.69      4.85 o 
   6   9   4        7.56        8.86      1.19 o 
   7   9   4       30.00       30.90      1.68 o 
  -8  10   4       31.24       24.23      1.61 o 
  -7  10   4      161.58      169.30      8.84 o 
  -6  10   4      309.93      320.24     13.79 o 
  -5  10   4       41.66       53.11      3.61 o 
  -4  10   4      100.71       88.70      2.77 o 
  -3  10   4       39.54       34.21      2.35 o 
  -2  10   4       83.51       74.05      6.03 o 
  -1  10   4       72.50       69.14      5.74 o 
   0  10   4      417.36      478.25     14.71 o 
   1  10   4      373.09      444.66     14.15 o 
   2  10   4      126.16      143.08      5.48 o 
   3  10   4      640.46      619.02     10.63 o 
   4  10   4     2204.96     2251.07     21.34 o 
   5  10   4       64.75       72.11      3.49 o 
   6  10   4        0.00        0.58      0.41 o 
  -7  11   4       12.82       13.26      1.15 o 
  -6  11   4      109.06      112.06      7.95 o 
  -5  11   4       88.60       81.03      4.41 o 
  -4  11   4      139.42      124.48      8.65 o 
  -3  11   4      150.53      161.77      5.32 o 
  -2  11   4       13.81        9.08      1.23 o 
  -1  11   4      107.59      112.89      4.90 o 
   0  11   4       87.71       90.53      3.31 o 
   1  11   4      167.25      181.29      4.17 o 
   2  11   4       35.16       46.15      2.21 o 
   3  11   4       57.02       52.67      3.17 o 
   4  11   4      480.41      454.73     13.51 o 
   5  11   4        3.01        4.48      0.89 o 
   6  11   4       48.81       57.56      2.35 o 
  -7  12   4       10.49        8.46      0.79 o 
  -6  12   4       15.46       12.08      1.52 o 
  -5  12   4     1063.12      981.69     11.54 o 
  -4  12   4      490.25      461.32     14.52 o 
  -3  12   4        0.24        1.66      0.56 o 
  -2  12   4       96.27       88.31      3.90 o 
  -1  12   4      312.89      314.99      7.84 o 
   0  12   4      163.93      159.02      3.99 o 
   1  12   4        2.35        0.95      0.43 o 
   2  12   4       13.54       11.41      1.30 o 
   3  12   4      782.05      710.28     11.65 o 
   4  12   4       69.31       72.57      3.61 o 
   5  12   4        4.67        3.25      0.70 o 
   6  12   4      270.95      301.37      7.69 o 
  -7  13   4      193.81      169.49      5.81 o 
  -6  13   4      304.94      315.31     12.36 o 
  -5  13   4       39.76       39.78      2.24 o 
  -4  13   4     1040.37     1064.03     25.35 o 
  -3  13   4       56.82       58.91      5.92 o 
  -2  13   4      184.38      195.09      7.16 o 
  -1  13   4     2645.53     2669.66     20.98 o 
   0  13   4     1671.25     1652.81     15.83 o 
   1  13   4       81.28       82.07      3.38 o 
   2  13   4      213.27      152.46      5.41 o 
   3  13   4        9.88        9.00      1.33 o 
   4  13   4       46.93       61.53      3.65 o 
   5  13   4        0.32        0.71      0.51 o 
   6  13   4        7.10        9.44      1.19 o 
  -6  14   4       37.39       32.22      3.11 o 
  -5  14   4        0.74        0.24      0.37 o 
  -4  14   4       35.84       30.28      2.72 o 
  -3  14   4        1.72        0.15      1.08 o 
  -2  14   4     2276.69     2293.16     24.72 o 
  -1  14   4      423.26      430.00     10.29 o 
   0  14   4       40.82       45.66      3.25 o 
   1  14   4      639.64      633.05     11.21 o 
   2  14   4        4.05        3.23      0.79 o 
   3  14   4        0.24        2.07      0.74 o 
   4  14   4       13.94       13.21      1.40 o 
   5  14   4      199.73      216.18      7.05 o 
  -5  15   4        4.25        5.25      0.95 o 
  -4  15   4       29.41       32.30      2.64 o 
  -3  15   4       33.46       32.04      4.05 o 
  -2  15   4       29.11       25.66      2.65 o 
  -1  15   4      215.54      222.45      7.35 o 
   0  15   4       32.93       34.22      2.84 o 
   1  15   4        3.67        1.28      1.08 o 
   2  15   4      313.57      251.45     10.05 o 
   3  15   4      261.41      254.19      6.27 o 
   4  15   4        1.58        2.95      1.01 o 
   5  15   4        9.53        9.27      1.29 o 
  -5  16   4        1.03        0.55      0.46 o 
  -4  16   4      191.54      200.81      5.77 o 
  -3  16   4      198.58      204.67      6.42 o 
  -2  16   4      141.82      135.66      5.72 o 
  -1  16   4       74.12       77.41      4.14 o 
   0  16   4        2.65        2.70      0.83 o 
   1  16   4       51.21       51.50      3.15 o 
   2  16   4      227.61      201.65      8.58 o 
   3  16   4       21.99       14.21      2.16 o 
   4  16   4        0.01        0.52      0.63 o 
  -4  17   4       14.41        8.50      1.55 o 
  -3  17   4       14.22       14.29      2.26 o 
  -2  17   4      267.52      277.67     10.25 o 
  -1  17   4       19.06       18.58      2.84 o 
   0  17   4        7.26       11.96      2.25 o 
   1  17   4        2.20        2.01      1.13 o 
   2  17   4        0.04       -0.57      0.74 o 
   3  17   4       81.20       70.21      4.17 o 
   4  17   4       13.77       16.10      1.62 o 
  -4  18   4        2.53        3.99      0.96 o 
  -3  18   4      111.51      124.95      5.89 o 
  -2  18   4      170.95      170.16      7.27 o 
  -1  18   4       85.89       94.79      3.96 o 
   0  18   4        0.02        0.54      0.55 o 
   1  18   4       13.49       17.01      2.31 o 
   2  18   4        7.05        2.96      0.91 o 
   3  18   4       33.13       35.59      2.53 o 
  -3  19   4       78.61       79.22      3.86 o 
  -2  19   4       13.62       12.47      1.73 o 
  -1  19   4       11.63       11.99      1.72 o 
   0  19   4        0.43        0.40      0.61 o 
   1  19   4       49.04       59.86      3.71 o 
   2  19   4        2.63        1.27      0.52 o 
  -9   0   5       36.24       24.82      2.27 o 
  -7   0   5      287.89      293.86      8.31 o 
  -5   0   5       90.93      104.74      4.11 o 
  -3   0   5       39.37       43.01      2.41 o 
  -1   0   5    12600.21    11927.42     40.78 o 
   1   0   5      657.61      613.11     12.38 o 
   3   0   5      105.95      117.91      6.70 o 
   5   0   5       99.17      106.34      5.04 o 
   7   0   5       43.66       42.36      2.51 o 
  -9   1   5        4.27        2.81      0.87 o 
  -8   1   5       38.78       33.85      3.80 o 
  -7   1   5      505.44      523.58      8.22 o 
  -6   1   5      871.63      897.29      8.16 o 
  -5   1   5     1031.06     1118.65     13.68 o 
  -4   1   5     1748.68     1845.08     11.71 o 
  -3   1   5      288.14      306.16      4.03 o 
  -2   1   5      578.39      534.24      3.96 o 
  -1   1   5        0.31        3.08      0.85 o 
   0   1   5      398.35      408.50      5.36 o 
   1   1   5       11.24       10.55      1.17 o 
   2   1   5        0.94        3.73      1.99 o 
   3   1   5       34.30       32.47      3.57 o 
   4   1   5      972.39      990.12     14.68 o 
   5   1   5        2.50        3.96      0.74 o 
   6   1   5        2.63        7.80      1.45 o 
   7   1   5       97.05       90.34      2.56 o 
   8   1   5      111.97      108.32      3.92 o 
  -9   2   5      109.30       91.95      6.76 o 
  -8   2   5       50.28       62.88      5.24 o 
  -7   2   5      117.07      109.37      4.18 o 
  -6   2   5      544.85      556.66      6.32 o 
  -5   2   5        0.69        6.44      4.34 o 
  -4   2   5      136.64      126.36      3.10 o 
  -3   2   5     1431.81     1431.01      9.43 o 
  -2   2   5      202.42      185.72      4.63 o 
  -1   2   5       11.55       25.16      1.11 o 
   0   2   5        0.76        0.49      0.23 o 
   1   2   5     1374.58     1337.70     12.94 o 
   2   2   5       87.75       94.66      3.88 o 
   3   2   5      652.62      654.45     11.73 o 
   4   2   5       31.92       31.12      1.82 o 
   5   2   5        0.02        0.99      0.44 o 
   6   2   5       11.44       15.57      1.76 o 
   7   2   5      106.99       96.98      2.96 o 
   8   2   5      162.69      183.37      5.14 o 
  -9   3   5        1.10       -0.20      0.41 o 
  -8   3   5        0.61        0.59      0.62 o 
  -7   3   5        1.22        3.30      0.96 o 
  -6   3   5       88.14       82.39      2.71 o 
  -5   3   5       92.04      101.70      4.28 o 
  -4   3   5     1085.83     1089.92      9.53 o 
  -3   3   5      259.11      274.72      4.48 o 
  -2   3   5       22.62       28.26      2.19 o 
  -1   3   5       78.03       84.65      2.69 o 
   0   3   5      928.49      874.20     12.36 o 
   1   3   5     1090.63     1074.02     11.29 o 
   2   3   5      239.60      243.83      6.30 o 
   3   3   5        4.06        4.27      1.07 o 
   4   3   5      149.86      148.56      3.97 o 
   5   3   5       63.36       50.85      3.41 o 
   6   3   5       16.79       24.65      2.16 o 
   7   3   5       36.35       40.85      2.30 o 
   8   3   5       40.16       39.37      2.33 o 
  -9   4   5        0.00       -0.26      0.47 o 
  -8   4   5       26.15       28.10      3.54 o 
  -7   4   5     1012.59      996.83     15.88 o 
  -6   4   5      267.83      244.95      6.43 o 
  -5   4   5        7.61        4.84      0.69 o 
  -4   4   5      778.04      801.14      8.54 o 
  -3   4   5     3645.38     3787.84     14.83 o 
  -2   4   5      650.27      694.28      7.06 o 
  -1   4   5     2422.37     2447.17     57.81 o 
   0   4   5     2666.51     2579.39     25.08 o 
   1   4   5     2832.47     2709.24     16.89 o 
   2   4   5     1335.87     1421.51     14.67 o 
   3   4   5     2263.28     2200.25     20.81 o 
   4   4   5      475.89      471.99      7.08 o 
   5   4   5        4.98        6.43      1.25 o 
   6   4   5       56.67       66.32      5.17 o 
   7   4   5        4.29        3.90      1.15 o 
  -9   5   5        2.04        0.57      0.44 o 
  -8   5   5       21.10       26.14      3.40 o 
  -7   5   5        1.05        2.56      2.64 o 
  -6   5   5        1.89        3.25      0.77 o 
  -5   5   5      154.56      155.93      3.77 o 
  -4   5   5      317.22      327.18      4.95 o 
  -3   5   5     1635.41     1627.80     10.40 o 
  -2   5   5     1309.46     1409.29     13.39 o 
  -1   5   5     1015.19     1025.21     16.32 o 
   0   5   5      731.70      657.58     13.48 o 
   1   5   5     2864.69     2812.84     30.11 o 
   2   5   5      307.47      285.64      6.86 o 
   3   5   5      370.73      359.74      8.31 o 
   4   5   5      315.09      307.58      5.71 o 
   5   5   5      357.97      366.60     11.45 o 
   6   5   5       41.76       42.21      4.11 o 
   7   5   5        2.31        2.87      0.94 o 
  -9   6   5       15.30       12.28      1.43 o 
  -8   6   5      366.05      384.38     12.64 o 
  -7   6   5      336.14      345.19      9.25 o 
  -6   6   5      796.78      833.30     18.54 o 
  -5   6   5      237.94      240.22      4.82 o 
  -4   6   5       94.56      103.55      3.33 o 
  -3   6   5      266.33      287.52      6.64 o 
  -2   6   5        1.21        8.02      1.63 o 
  -1   6   5      170.31      158.31      6.94 o 
   0   6   5       59.89       87.42      5.23 o 
   1   6   5      156.59      147.87      7.18 o 
   2   6   5      707.09      700.50     16.86 o 
   3   6   5      377.89      360.01      8.52 o 
   4   6   5      869.40      842.92     18.61 o 
   5   6   5       83.78       89.99      6.74 o 
   6   6   5       89.95       83.14      5.50 o 
   7   6   5        0.26        1.59      0.83 o 
  -8   7   5        8.39       11.05      2.12 o 
  -7   7   5     1829.88     1926.33     21.49 o 
  -6   7   5        3.04        7.73      2.09 o 
  -5   7   5      230.72      236.77      6.21 o 
  -4   7   5        4.54        5.49      1.28 o 
  -3   7   5       15.57       12.66      1.51 o 
  -2   7   5        9.12       12.05      2.17 o 
  -1   7   5       46.00       49.15      4.19 o 
   0   7   5      383.68      379.01     11.59 o 
   1   7   5        0.63        0.80      0.76 o 
   2   7   5      331.42      308.06     11.60 o 
   3   7   5       88.75      104.82      3.68 o 
   4   7   5      742.92      748.02     12.51 o 
   5   7   5        5.10        6.73      1.60 o 
   6   7   5      126.80      139.36      6.79 o 
   7   7   5       21.63       27.11      2.34 o 
  -8   8   5        2.22        1.86      1.11 o 
  -7   8   5        0.05        1.60      1.32 o 
  -6   8   5        0.54        0.63      0.62 o 
  -5   8   5       94.98      101.89      3.32 o 
  -4   8   5      126.95      118.95      3.08 o 
  -3   8   5      622.27      664.59     17.03 o 
  -2   8   5      695.85      687.40     16.92 o 
  -1   8   5        0.03        0.95      0.89 o 
   0   8   5        2.97        5.01      1.46 o 
   1   8   5      304.51      327.52     11.74 o 
   2   8   5       95.05       90.51      6.56 o 
   3   8   5       52.98       51.49      2.62 o 
   4   8   5       73.15       84.20      4.20 o 
   5   8   5        0.00        0.52      0.72 o 
   6   8   5        2.30        4.80      1.19 o 
   7   8   5        0.27        0.73      0.54 o 
  -8   9   5       93.72       97.14      3.57 o 
  -7   9   5       33.99       32.37      4.04 o 
  -6   9   5        0.22        0.41      0.70 o 
  -5   9   5       95.73       86.63      4.67 o 
  -4   9   5        1.08        1.78      0.65 o 
  -3   9   5        9.96       19.19      1.71 o 
  -2   9   5       17.18       12.22      2.59 o 
  -1   9   5       10.02       11.21      2.32 o 
   0   9   5       68.07       69.31      5.57 o 
   1   9   5        4.56        5.85      1.65 o 
   2   9   5      119.68      132.96      5.06 o 
   3   9   5       45.71       50.02      2.85 o 
   4   9   5       27.54       27.04      2.26 o 
   5   9   5       50.46       53.66      3.03 o 
   6   9   5       88.32       84.75      3.17 o 
  -8  10   5        9.88       11.95      1.13 o 
  -7  10   5       65.60       82.22      6.12 o 
  -6  10   5       22.74       24.66      2.45 o 
  -5  10   5        0.73        0.14      0.65 o 
  -4  10   5       30.75       29.22      2.11 o 
  -3  10   5       84.09       88.77      3.82 o 
  -2  10   5       94.07      106.58      3.97 o 
  -1  10   5       12.27       14.35      2.76 o 
   0  10   5      453.44      469.31      9.17 o 
   1  10   5       51.55       51.41      2.52 o 
   2  10   5        7.21        9.36      1.45 o 
   3  10   5      125.88      129.17      6.93 o 
   4  10   5       19.08       19.28      1.85 o 
   5  10   5      115.78      107.62      4.04 o 
   6  10   5       37.71       41.39      1.64 o 
  -7  11   5        0.32        0.93      0.77 o 
  -6  11   5      233.23      217.45     15.04 o 
  -5  11   5      261.05      273.77      6.20 o 
  -4  11   5      649.38      642.17     19.88 o 
  -3  11   5      136.60      134.28      4.91 o 
  -2  11   5      693.01      727.76     10.96 o 
  -1  11   5       58.43       61.37      2.85 o 
   0  11   5      502.40      526.55      8.22 o 
   1  11   5      377.53      379.83      7.09 o 
   2  11   5        2.65        2.60      0.64 o 
   3  11   5       93.59       88.90      4.13 o 
   4  11   5        1.98        5.66      1.09 o 
   5  11   5        7.74        8.93      1.38 o 
   6  11   5       73.82       79.70      2.45 o 
  -7  12   5      126.41      104.45      5.94 o 
  -6  12   5       49.28       49.11      4.92 o 
  -5  12   5        0.15        0.73      1.24 o 
  -4  12   5      154.13      167.98     10.18 o 
  -3  12   5       46.12       47.70      3.70 o 
  -2  12   5      830.46      826.06     12.05 o 
  -1  12   5       52.28       53.62      2.97 o 
   0  12   5      312.48      309.07      6.57 o 
   1  12   5       96.62       89.89      3.55 o 
   2  12   5      141.27      116.20      4.74 o 
   3  12   5       52.25       32.63      2.51 o 
   4  12   5       10.60       10.24      1.37 o 
   5  12   5       55.67       66.99      2.86 o 
  -7  13   5        1.25        0.42      0.48 o 
  -6  13   5       24.05       17.79      2.74 o 
  -5  13   5       68.64       63.41      3.67 o 
  -4  13   5      119.65      115.61      8.35 o 
  -3  13   5      404.80      433.86     16.15 o 
  -2  13   5      102.01       98.48      5.17 o 
  -1  13   5     1241.35     1254.89     17.62 o 
   0  13   5        8.19        9.08      1.39 o 
   1  13   5      104.21       93.04      4.28 o 
   2  13   5       14.68       12.54      1.60 o 
   3  13   5        2.01        2.04      0.91 o 
   4  13   5       29.66       32.63      2.23 o 
   5  13   5       22.55       19.80      1.40 o 
  -6  14   5       20.82       23.96      2.76 o 
  -5  14   5       65.87       60.60      4.36 o 
  -4  14   5      192.74      175.69      9.85 o 
  -3  14   5       66.77       78.71      6.71 o 
  -2  14   5      165.98      179.95      6.96 o 
  -1  14   5      212.27      227.97      7.59 o 
   0  14   5       11.92       13.00      1.77 o 
   1  14   5        2.99        3.37      0.91 o 
   2  14   5      414.41      387.65      8.48 o 
   3  14   5       44.98       45.04      2.74 o 
   4  14   5      116.68      114.73      3.81 o 
   5  14   5      148.60      151.15      4.99 o 
  -5  15   5      160.62      152.92      7.25 o 
  -4  15   5        5.82        3.79      1.16 o 
  -3  15   5      126.78      128.60      8.12 o 
  -2  15   5       10.81       14.75      2.02 o 
  -1  15   5       24.94       27.05      2.61 o 
   0  15   5       23.07       22.33      2.28 o 
   1  15   5       15.32       13.19      2.42 o 
   2  15   5      259.78      234.45      9.37 o 
   3  15   5        7.23        6.14      1.00 o 
   4  15   5        0.01        1.12      0.68 o 
  -5  16   5        3.68        3.37      0.59 o 
  -4  16   5       10.09       10.86      1.37 o 
  -3  16   5        3.50        3.26      1.31 o 
  -2  16   5      133.37      131.84      5.48 o 
  -1  16   5      180.30      185.47      6.42 o 
   0  16   5       19.23       21.06      2.10 o 
   1  16   5      184.36      188.22      5.94 o 
   2  16   5        3.93        3.02      0.89 o 
   3  16   5       29.78       29.95      2.85 o 
   4  16   5        0.02        0.67      0.47 o 
  -4  17   5        2.80        3.37      0.93 o 
  -3  17   5       37.24       42.41      2.54 o 
  -2  17   5       55.47       53.46      4.18 o 
  -1  17   5      167.42      160.18      5.42 o 
   0  17   5       39.72       42.66      2.73 o 
   1  17   5       27.21       34.10      2.32 o 
   2  17   5       27.22       23.55      1.74 o 
   3  17   5       31.00       27.28      2.37 o 
  -4  18   5       27.07       22.73      1.96 o 
  -3  18   5        0.46        1.59      0.92 o 
  -2  18   5       64.23       59.39      4.08 o 
  -1  18   5       20.46       21.14      1.81 o 
   0  18   5       79.92       90.34      3.49 o 
   1  18   5      129.65      124.12      5.81 o 
   2  18   5        9.08        9.03      1.42 o 
  -3  19   5       34.62       28.00      2.10 o 
  -2  19   5      136.92      140.83      5.24 o 
  -1  19   5        1.56        2.48      0.76 o 
   0  19   5      285.62      288.96     10.20 o 
   1  19   5       21.66       29.26      2.36 o 
  -8   0   6       28.96       30.74      3.43 o 
  -6   0   6       50.18       54.88      2.92 o 
  -4   0   6      146.82      148.70      7.68 o 
  -2   0   6    10400.11    10602.51     37.49 o 
   0   0   6       84.81       77.46      2.40 o 
   2   0   6       19.30       16.57      2.49 o 
   4   0   6       42.77       39.39      4.01 o 
   6   0   6      190.96      165.64      5.39 o 
  -9   1   6        0.02        0.14      0.33 o 
  -8   1   6      215.34      209.98      9.06 o 
  -7   1   6       63.71       59.05      2.58 o 
  -6   1   6      127.45      137.74      4.63 o 
  -5   1   6       16.53       13.50      1.86 o 
  -4   1   6       61.46       61.60      2.91 o 
  -3   1   6      634.25      627.98      8.50 o 
  -2   1   6       80.94       87.55      2.59 o 
  -1   1   6        2.41        4.97      0.59 o 
   0   1   6       15.79       14.32      1.03 o 
   1   1   6      504.53      497.26     10.37 o 
   2   1   6     1836.26     1998.09     19.23 o 
   3   1   6      480.83      488.37     14.78 o 
   4   1   6        0.02        1.25      0.80 o 
   5   1   6        0.04       -0.64      0.64 o 
   6   1   6       26.98       20.33      1.35 o 
   7   1   6      262.12      264.03      9.28 o 
  -9   2   6        5.39        4.04      0.88 o 
  -8   2   6      142.60      143.73      7.67 o 
  -7   2   6       52.14       48.44      2.70 o 
  -6   2   6        4.99        4.40      0.68 o 
  -5   2   6        0.02        0.45      0.37 o 
  -4   2   6      268.44      310.94      6.73 o 
  -3   2   6      313.17      365.67     11.74 o 
  -2   2   6     3942.47     4064.50     35.75 o 
  -1   2   6        6.89        9.07      0.85 o 
   0   2   6      794.72      764.18      6.44 o 
   1   2   6        4.39        3.51      0.74 o 
   2   2   6      196.38      215.61      9.16 o 
   3   2   6       57.46       53.96      3.58 o 
   4   2   6       25.14       25.05      1.96 o 
   5   2   6       43.12       41.70      4.08 o 
   6   2   6       22.32       15.01      1.66 o 
   7   2   6       60.90       66.95      3.01 o 
  -9   3   6       49.85       50.33      3.04 o 
  -8   3   6       14.75       12.96      2.35 o 
  -7   3   6        7.66        4.58      1.13 o 
  -6   3   6      138.30      144.66      4.22 o 
  -5   3   6       14.87       15.43      1.22 o 
  -4   3   6       40.04       41.38      2.55 o 
  -3   3   6      417.24      446.05      7.87 o 
  -2   3   6      105.08      103.58      3.40 o 
  -1   3   6        3.44        7.96      4.78 o 
   0   3   6      191.37      207.41      7.54 o 
   1   3   6      101.55      110.45      3.90 o 
   2   3   6      184.49      173.28      5.66 o 
   3   3   6      351.98      378.56      9.13 o 
   4   3   6       65.57       75.09      3.55 o 
   5   3   6        8.83        6.93      1.52 o 
   6   3   6       13.44       11.79      1.44 o 
   7   3   6      189.92      209.30      7.34 o 
  -9   4   6       10.06       13.14      1.57 o 
  -8   4   6       48.69       47.35      4.49 o 
  -7   4   6       39.18       42.22      3.25 o 
  -6   4   6        2.11        5.49      1.00 o 
  -5   4   6        2.00        1.84      0.55 o 
  -4   4   6       34.48       34.70      2.40 o 
  -3   4   6      150.16      156.50      4.66 o 
  -2   4   6     1112.72     1120.07     11.73 o 
  -1   4   6      740.39      767.47     14.06 o 
   0   4   6      175.30      131.46      6.23 o 
   1   4   6     1458.48     1478.07     22.79 o 
   2   4   6       43.51       51.01      3.47 o 
   3   4   6       21.29       34.86      2.92 o 
   4   4   6       33.59       29.29      2.06 o 
   5   4   6       63.48       64.77      5.32 o 
   6   4   6       13.23       12.35      2.16 o 
   7   4   6      279.40      303.07      8.50 o 
  -9   5   6       24.68       23.35      2.00 o 
  -8   5   6       47.98       55.46      4.80 o 
  -7   5   6       18.29       15.76      2.06 o 
  -6   5   6      503.77      538.04     11.67 o 
  -5   5   6      579.40      639.70      8.26 o 
  -4   5   6      253.93      262.69      6.76 o 
  -3   5   6      820.90      875.49      9.28 o 
  -2   5   6        4.93        5.03      1.24 o 
  -1   5   6        8.76        5.06      1.36 o 
   0   5   6      145.46      162.96      7.25 o 
   1   5   6      548.31      555.27     14.45 o 
   2   5   6      788.79      779.97     18.42 o 
   3   5   6        9.84       13.31      1.71 o 
   4   5   6        0.36        1.48      0.57 o 
   5   5   6      104.38      107.19      6.76 o 
   6   5   6      128.29      138.50      7.03 o 
   7   5   6       35.79       40.58      2.96 o 
  -9   6   6        0.33        0.51      0.37 o 
  -8   6   6      151.98      163.25      8.00 o 
  -7   6   6       97.15       98.60      4.93 o 
  -6   6   6      299.65      287.67     18.19 o 
  -5   6   6      130.60      134.96      4.44 o 
  -4   6   6      120.60      127.91      4.98 o 
  -3   6   6        8.80        5.14      1.37 o 
  -2   6   6       10.20       13.81      2.19 o 
  -1   6   6        9.77       12.98      2.06 o 
   0   6   6      182.57      229.55      9.05 o 
   1   6   6        0.08        1.27      0.98 o 
   2   6   6      303.89      317.13     12.08 o 
   3   6   6      148.15      155.54      5.77 o 
   4   6   6      505.94      513.83     14.55 o 
   5   6   6      113.11      110.02      6.70 o 
   6   6   6        7.54       11.38      2.04 o 
   7   6   6        8.05       17.25      1.80 o 
  -8   7   6      265.47      271.54      9.93 o 
  -7   7   6      339.00      340.93     16.66 o 
  -6   7   6        8.63        9.26      1.60 o 
  -5   7   6      111.73      113.80      4.16 o 
  -4   7   6        4.55        8.73      0.86 o 
  -3   7   6      312.54      289.38     10.73 o 
  -2   7   6      153.19      162.08      7.92 o 
  -1   7   6        0.02        0.51      0.70 o 
   0   7   6      598.02      648.07     16.04 o 
   1   7   6      697.94      700.45     17.80 o 
   2   7   6       10.04        9.20      2.29 o 
   3   7   6      229.26      228.85      7.08 o 
   4   7   6     4273.15     4376.99     42.13 o 
   5   7   6      180.65      191.30      8.60 o 
   6   7   6        0.30        0.77      0.58 o 
   7   7   6       10.36        9.66      1.19 o 
  -8   8   6       68.59       73.85      4.94 o 
  -7   8   6        1.25        1.74      0.73 o 
  -6   8   6      419.49      416.88     10.30 o 
  -5   8   6        0.64        1.08      0.73 o 
  -4   8   6      220.14      242.97      6.42 o 
  -3   8   6        4.55        2.87      1.01 o 
  -2   8   6       32.51       34.12      3.90 o 
  -1   8   6      450.61      449.66     13.81 o 
   0   8   6     1269.91     1319.77     24.17 o 
   1   8   6        7.45       16.72      2.95 o 
   2   8   6      563.65      589.24     10.79 o 
   3   8   6      758.53      768.21     10.02 o 
   4   8   6      796.99      812.95     22.61 o 
   5   8   6      163.57      161.37      5.04 o 
   6   8   6       28.41       28.51      2.70 o 
  -8   9   6       79.77       77.66      6.40 o 
  -7   9   6       65.63       75.08      6.04 o 
  -6   9   6      220.72      220.98      7.39 o 
  -5   9   6        1.06        1.15      1.05 o 
  -4   9   6       32.13       38.25      2.43 o 
  -3   9   6      758.60      807.24     14.04 o 
  -2   9   6      104.80       93.26      4.61 o 
  -1   9   6     1494.09     1499.82     26.52 o 
   0   9   6     1075.40     1120.69     23.33 o 
   1   9   6       29.12       33.44      2.57 o 
   2   9   6        7.37        5.90      0.89 o 
   3   9   6     1015.89     1076.48     13.83 o 
   4   9   6       44.48       65.39      4.52 o 
   5   9   6        3.63        4.28      0.83 o 
   6   9   6        9.50       11.03      1.53 o 
  -8  10   6        1.94        0.97      0.85 o 
  -7  10   6      361.55      366.36     12.58 o 
  -6  10   6       19.71       24.93      3.96 o 
  -5  10   6      385.07      390.96      9.71 o 
  -4  10   6      184.90      202.57      5.59 o 
  -3  10   6      526.20      517.20     12.06 o 
  -2  10   6      126.12      129.03      4.49 o 
  -1  10   6      126.01      119.19      3.85 o 
   0  10   6        2.30        3.50      0.75 o 
   1  10   6      586.20      592.55      8.81 o 
   2  10   6      387.38      401.52      9.31 o 
   3  10   6       55.14       53.17      3.05 o 
   4  10   6       23.50       24.47      2.02 o 
   5  10   6       66.18       77.90      4.33 o 
   6  10   6       42.88       48.34      1.87 o 
  -7  11   6        3.23        5.01      1.52 o 
  -6  11   6       43.59       48.81      5.17 o 
  -5  11   6      101.43       93.15      5.10 o 
  -4  11   6        0.59        1.27      1.25 o 
  -3  11   6      575.03      598.20     12.92 o 
  -2  11   6      256.25      278.89      6.90 o 
  -1  11   6      159.69      161.10      4.72 o 
   0  11   6       21.49       20.23      1.67 o 
   1  11   6       90.37      114.61      4.00 o 
   2  11   6       88.24       89.94      4.16 o 
   3  11   6       26.71       32.87      2.49 o 
   4  11   6        0.69        0.32      0.46 o 
   5  11   6       50.73       60.86      2.68 o 
  -7  12   6        0.23       -0.24      0.42 o 
  -6  12   6       71.46       88.08      6.47 o 
  -5  12   6       48.50       42.34      3.48 o 
  -4  12   6       31.89       39.21      4.94 o 
  -3  12   6        4.45        2.17      1.44 o 
  -2  12   6      497.37      532.80     11.90 o 
  -1  12   6        0.06        1.62      0.58 o 
   0  12   6        4.97        3.60      0.87 o 
   1  12   6       20.90       19.51      1.98 o 
   2  12   6      158.40      164.63      5.59 o 
   3  12   6       39.81       29.76      2.33 o 
   4  12   6      246.10      241.97      6.01 o 
   5  12   6       24.66       29.46      1.85 o 
  -7  13   6      150.80      142.01      5.36 o 
  -6  13   6      546.76      558.38     14.83 o 
  -5  13   6       26.83       29.41      2.43 o 
  -4  13   6      232.28      240.05     11.96 o 
  -3  13   6      484.77      525.47     17.73 o 
  -2  13   6      179.96      177.42      7.00 o 
  -1  13   6     1080.14     1106.52     16.81 o 
   0  13   6       61.01       65.60      3.64 o 
   1  13   6      132.65      111.37      4.69 o 
   2  13   6      352.34      325.24      7.77 o 
   3  13   6       91.19       78.57      3.63 o 
   4  13   6       52.61       58.68      2.74 o 
   5  13   6       63.74       53.08      4.84 o 
  -6  14   6        5.93        5.68      1.35 o 
  -5  14   6      314.21      296.51     13.18 o 
  -4  14   6       58.60       58.43      5.64 o 
  -3  14   6      531.96      540.46     17.50 o 
  -2  14   6     2025.27     2114.43     23.78 o 
  -1  14   6        0.07       -0.15      0.74 o 
   0  14   6       33.36       25.08      2.45 o 
   1  14   6        0.85        0.18      0.55 o 
   2  14   6       26.07       27.85      2.24 o 
   3  14   6       19.88       19.49      1.72 o 
   4  14   6       57.48       53.81      2.38 o 
  -5  15   6        3.44        2.81      0.71 o 
  -4  15   6      306.68      299.53     23.05 o 
  -3  15   6      281.94      300.09     12.30 o 
  -2  15   6      465.41      474.02     10.91 o 
  -1  15   6      152.34      171.74      6.44 o 
   0  15   6      155.08      170.52      6.20 o 
   1  15   6      428.92      420.98     12.63 o 
   2  15   6      209.62      183.12      7.81 o 
   3  15   6      252.37      227.13      7.73 o 
   4  15   6      141.43      137.44      4.61 o 
  -5  16   6       45.54       48.34      4.60 o 
  -4  16   6       24.45       21.40      1.85 o 
  -3  16   6       60.96       59.25      4.93 o 
  -2  16   6       18.81       17.10      2.73 o 
  -1  16   6      235.70      235.60      7.06 o 
   0  16   6        1.07        0.74      0.53 o 
   1  16   6      123.06      139.30      4.99 o 
   2  16   6      111.43      127.80      4.38 o 
   3  16   6       66.96       65.59      5.65 o 
  -4  17   6       35.94       30.54      2.30 o 
  -3  17   6       94.06      102.18      3.81 o 
  -2  17   6       18.01       23.05      2.77 o 
  -1  17   6      211.54      207.45      5.95 o 
   0  17   6        4.75        7.11      1.29 o 
   1  17   6       78.32       69.04      3.13 o 
   2  17   6        8.80        6.73      0.90 o 
  -3  18   6        3.89        1.93      0.74 o 
  -2  18   6        0.09       -0.11      0.29 o 
  -1  18   6      212.93      208.31      6.53 o 
   0  18   6        1.63        0.67      0.51 o 
   1  18   6      100.21      113.87      4.97 o 
   2  18   6       43.12       46.25      2.63 o 
  -2  19   6       76.96       67.59      3.25 o 
  -1  19   6      498.48      467.70      8.36 o 
  -7   0   7      193.27      203.94      6.60 o 
  -5   0   7      323.89      319.85      8.18 o 
  -3   0   7     3331.51     3227.81     33.64 o 
  -1   0   7     2694.57     2646.17     23.31 o 
   1   0   7      344.32      351.39     11.25 o 
   3   0   7       56.13       57.60      3.43 o 
   5   0   7      507.23      410.32     12.90 o 
   7   0   7      147.92      160.68      5.24 o 
  -8   1   7       38.35       41.07      5.24 o 
  -7   1   7       28.70       43.12      3.60 o 
  -6   1   7       39.03       40.64      2.47 o 
  -5   1   7     1164.93     1156.21     11.05 o 
  -4   1   7        3.82        5.55      1.64 o 
  -3   1   7      140.50      128.46      6.72 o 
  -2   1   7     4534.02     4553.01     22.70 o 
  -1   1   7     1226.53     1270.05     12.00 o 
   0   1   7       44.49       47.49      2.62 o 
   1   1   7     1396.48     1420.12     33.30 o 
   2   1   7      102.76       95.71      6.84 o 
   3   1   7       56.58       64.79      2.59 o 
   4   1   7      393.06      367.73      5.71 o 
   5   1   7      167.26      155.37      5.61 o 
   6   1   7       96.46      109.39      4.21 o 
   7   1   7        0.66        1.75      0.51 o 
  -9   2   7       14.38       10.58      1.29 o 
  -8   2   7       26.98       27.71      2.23 o 
  -7   2   7      193.79      213.02     10.64 o 
  -6   2   7      328.28      334.22      7.03 o 
  -5   2   7       75.95       82.80      2.85 o 
  -4   2   7      271.40      266.74      6.43 o 
  -3   2   7       28.17       23.81      2.89 o 
  -2   2   7     3562.44     3693.75     56.35 o 
  -1   2   7      580.94      607.22      6.51 o 
   0   2   7      835.49      821.28     10.85 o 
   1   2   7      385.34      410.29      8.57 o 
   2   2   7     1634.39     1727.26     28.09 o 
   3   2   7       66.12       73.09      2.72 o 
   4   2   7      333.55      300.24      7.67 o 
   5   2   7      852.71      801.45     22.89 o 
   6   2   7      235.74      235.24      9.30 o 
   7   2   7       45.32       45.36      2.97 o 
  -9   3   7       11.00       11.70      1.41 o 
  -8   3   7        2.31        0.28      0.54 o 
  -7   3   7      200.89      223.42     15.49 o 
  -6   3   7       65.23       68.43      4.07 o 
  -5   3   7      565.72      559.00      7.45 o 
  -4   3   7       66.74       79.39      3.65 o 
  -3   3   7     1104.13     1118.84     19.34 o 
  -2   3   7      437.26      442.35     17.06 o 
  -1   3   7       31.36       36.20      2.02 o 
   0   3   7      115.91      120.81      6.34 o 
   1   3   7        4.50        5.25      1.45 o 
   2   3   7      223.32      221.48     10.20 o 
   3   3   7       35.28       37.41      2.87 o 
   4   3   7       86.18       81.40      3.90 o 
   5   3   7        0.04        1.23      0.62 o 
   6   3   7        8.54        7.40      1.06 o 
   7   3   7        0.05        1.13      0.62 o 
  -9   4   7        0.15        0.66      0.38 o 
  -8   4   7       69.02       62.59      4.89 o 
  -7   4   7       32.29       40.60      3.15 o 
  -6   4   7      784.58      807.23     14.15 o 
  -5   4   7        1.88        1.05      0.39 o 
  -4   4   7      216.35      230.43      6.35 o 
  -3   4   7      570.29      607.69      9.42 o 
  -2   4   7      316.25      328.04      6.69 o 
  -1   4   7       52.27       47.94      3.84 o 
   0   4   7      153.99      157.51      7.48 o 
   1   4   7      107.32      108.20      6.66 o 
   2   4   7      130.09      125.49      7.81 o 
   3   4   7      144.42      157.25      5.96 o 
   4   4   7        1.13        0.73      0.94 o 
   5   4   7      217.82      226.66      9.84 o 
   6   4   7       40.97       47.70      4.01 o 
   7   4   7       31.94       35.76      2.48 o 
  -9   5   7       76.70       68.44      3.18 o 
  -8   5   7       22.40       21.37      2.88 o 
  -7   5   7      213.04      194.94      6.82 o 
  -6   5   7       83.75       77.99      9.15 o 
  -5   5   7       21.27       25.58      1.90 o 
  -4   5   7      301.81      325.35      5.66 o 
  -3   5   7      120.86      135.67      4.69 o 
  -2   5   7     1224.38     1198.65     19.50 o 
  -1   5   7     2514.25     2408.34     28.46 o 
   0   5   7      236.89      243.38      9.66 o 
   1   5   7        6.40        8.05      1.90 o 
   2   5   7      346.27      346.72      8.35 o 
   3   5   7      821.89      824.64     14.87 o 
   4   5   7      110.60      109.43      6.91 o 
   5   5   7        0.04       -0.48      1.21 o 
   6   5   7       22.71       22.67      2.67 o 
   7   5   7       96.81      125.87      4.32 o 
  -8   6   7      143.48      142.11      7.11 o 
  -7   6   7        3.93        1.61      0.76 o 
  -6   6   7      237.57      228.55      7.69 o 
  -5   6   7      176.76      191.85      8.05 o 
  -4   6   7        0.19        1.03      0.56 o 
  -3   6   7        2.90        3.92      1.29 o 
  -2   6   7     1067.22     1090.23     19.94 o 
  -1   6   7      287.23      309.74     10.82 o 
   0   6   7       39.45       52.65      4.69 o 
   1   6   7      558.80      575.93     16.51 o 
   2   6   7      497.48      496.33     10.23 o 
   3   6   7      942.40      965.84     27.50 o 
   4   6   7      751.46      787.41     18.33 o 
   5   6   7       13.38       17.54      2.67 o 
   6   6   7        1.05        1.09      0.85 o 
  -8   7   7        1.26        1.83      1.06 o 
  -7   7   7      490.21      517.94     10.76 o 
  -6   7   7        0.15        0.28      0.86 o 
  -5   7   7      745.17      757.47     20.10 o 
  -4   7   7      162.62      152.72      4.67 o 
  -3   7   7      571.25      595.26     11.06 o 
  -2   7   7       23.79       25.52      3.23 o 
  -1   7   7       99.12      132.22      7.47 o 
   0   7   7      216.95      222.30     10.05 o 
   1   7   7     1280.55     1261.10     25.33 o 
   2   7   7      648.73      659.27     11.93 o 
   3   7   7      138.19      151.97      7.82 o 
   4   7   7      765.88      781.52     17.99 o 
   5   7   7       36.41       29.73      3.32 o 
   6   7   7        1.92        1.32      0.66 o 
  -8   8   7      156.54      161.42      6.90 o 
  -7   8   7       58.55       52.98      3.35 o 
  -6   8   7       21.86       19.59      2.24 o 
  -5   8   7        0.80        1.28      0.80 o 
  -4   8   7        6.11        6.51      1.04 o 
  -3   8   7      444.34      424.58      6.42 o 
  -2   8   7       19.81       17.22      1.98 o 
  -1   8   7      179.55      191.25      9.47 o 
   0   8   7       20.20       19.04      1.88 o 
   1   8   7        0.65        0.52      0.73 o 
   2   8   7      635.02      632.44     11.84 o 
   3   8   7     2534.86     2622.64     32.19 o 
   4   8   7      190.59      183.42      8.43 o 
   5   8   7        0.01        0.60      0.79 o 
   6   8   7      116.95      127.37      4.99 o 
  -8   9   7        8.95       10.46      1.65 o 
  -7   9   7      113.06      115.76      7.19 o 
  -6   9   7      182.59      193.13      7.36 o 
  -5   9   7       93.76      108.75      5.18 o 
  -4   9   7      271.36      310.02      8.45 o 
  -3   9   7       87.48       84.03      4.64 o 
  -2   9   7      129.54      133.19      4.40 o 
  -1   9   7       20.77       21.11      1.97 o 
   0   9   7       74.48       68.28      2.84 o 
   1   9   7      276.22      240.57      7.06 o 
   2   9   7        2.97        5.87      3.33 o 
   3   9   7      348.72      343.01     11.39 o 
   4   9   7      224.70      244.59      9.32 o 
   5   9   7       32.85       36.49      3.15 o 
   6   9   7       30.95       34.95      1.62 o 
  -8  10   7        0.60        0.21      0.37 o 
  -7  10   7       47.15       45.71      4.28 o 
  -6  10   7        1.41        1.56      1.32 o 
  -5  10   7       17.86       17.19      2.06 o 
  -4  10   7       65.41       77.25      4.17 o 
  -3  10   7        0.00       -0.64      0.64 o 
  -2  10   7      186.57      175.05      5.31 o 
  -1  10   7       55.67       46.82      2.48 o 
   0  10   7       38.76       26.38      1.88 o 
   1  10   7       58.13       62.93      2.93 o 
   2  10   7      107.07      104.27      4.24 o 
   3  10   7      776.30      815.66     21.11 o 
   4  10   7      299.83      309.56      9.72 o 
   5  10   7       92.92      102.53      3.46 o 
  -7  11   7       11.23       10.70      1.97 o 
  -6  11   7       25.09       25.67      2.21 o 
  -5  11   7        2.77        3.52      1.02 o 
  -4  11   7       36.22       31.11      4.36 o 
  -3  11   7        0.00       -0.25      1.29 o 
  -2  11   7       90.27       89.85      3.95 o 
  -1  11   7      221.09      224.58      5.62 o 
   0  11   7      117.66      108.03      4.46 o 
   1  11   7       96.08       81.71      3.89 o 
   2  11   7        0.59        1.39      0.58 o 
   3  11   7      341.87      318.20      7.40 o 
   4  11   7       40.62       48.85      2.60 o 
   5  11   7        5.31       10.56      1.55 o 
  -7  12   7        1.08        1.80      0.80 o 
  -6  12   7       99.34       95.08      6.46 o 
  -5  12   7      151.79      151.08      9.32 o 
  -4  12   7       57.19       60.54      6.09 o 
  -3  12   7      144.48      152.42      9.52 o 
  -2  12   7      188.88      194.19      7.20 o 
  -1  12   7      577.43      597.79     12.15 o 
   0  12   7       61.72       67.13      3.59 o 
   1  12   7        0.56        1.58      1.28 o 
   2  12   7      205.39      187.74      5.81 o 
   3  12   7       12.83       14.71      1.58 o 
   4  12   7       47.38       43.08      2.25 o 
   5  12   7      190.67      216.37      5.74 o 
  -6  13   7       20.13       18.30      2.62 o 
  -5  13   7       83.66       86.66      5.70 o 
  -4  13   7        0.61        0.44      0.98 o 
  -3  13   7      239.86      244.25     11.92 o 
  -2  13   7      765.80      768.65     14.37 o 
  -1  13   7      528.62      550.93     11.78 o 
   0  13   7       47.78       52.48      3.24 o 
   1  13   7      204.39      180.11      5.78 o 
   2  13   7        1.25        0.04      0.43 o 
   3  13   7        1.79        2.23      0.67 o 
   4  13   7        7.08        7.34      1.35 o 
  -6  14   7       35.70       30.66      2.87 o 
  -5  14   7       54.89       45.37      4.86 o 
  -4  14   7      161.24      165.68      9.19 o 
  -3  14   7      914.35      981.70     23.10 o 
  -2  14   7       27.71       29.28      2.83 o 
  -1  14   7       86.44       87.81      4.67 o 
   0  14   7      323.10      330.24     11.33 o 
   1  14   7        1.05        1.01      0.83 o 
   2  14   7        2.74        0.90      0.55 o 
   3  14   7       11.31        9.01      1.18 o 
   4  14   7       46.89       57.07      3.07 o 
  -5  15   7        0.29        0.25      0.35 o 
  -4  15   7       11.15       10.09      1.38 o 
  -3  15   7      135.34      153.18      8.57 o 
  -2  15   7      140.74      152.43      8.67 o 
  -1  15   7       66.96       63.79      5.22 o 
   0  15   7       25.89       24.15      2.27 o 
   1  15   7      114.39       94.80      4.22 o 
   2  15   7      310.13      288.59      8.87 o 
   3  15   7        0.05        0.95      0.50 o 
  -5  16   7       80.32       74.94      3.73 o 
  -4  16   7       69.72       62.44      2.92 o 
  -3  16   7        0.21        0.52      0.85 o 
  -2  16   7        0.01        1.86      1.15 o 
  -1  16   7       71.20       78.79      3.93 o 
   0  16   7       24.03       22.47      2.04 o 
   1  16   7       30.71       26.23      2.05 o 
   2  16   7      122.39      133.18     10.03 o 
   3  16   7       11.90       14.76      1.67 o 
  -4  17   7        0.05        0.25      0.39 o 
  -3  17   7       29.57       24.74      1.77 o 
  -2  17   7       69.63       70.21      4.60 o 
  -1  17   7       52.44       57.89      4.25 o 
   0  17   7        0.56        0.77      0.44 o 
   1  17   7       27.45       35.82      2.06 o 
   2  17   7       36.08       37.80      2.57 o 
  -3  18   7        3.05        3.92      0.87 o 
  -2  18   7       44.66       45.18      3.01 o 
  -1  18   7        0.88        0.94      0.57 o 
   0  18   7        8.15        5.84      0.70 o 
  -8   0   8       58.03       59.05      4.09 o 
  -6   0   8       34.98       33.79      3.82 o 
  -4   0   8       30.47       31.08      3.83 o 
  -2   0   8     3008.85     3160.08     30.92 o 
   0   0   8      561.77      583.22     14.17 o 
   2   0   8        0.02        1.41      1.77 o 
   4   0   8      300.04      287.60     10.88 o 
   6   0   8       30.92       31.53      2.88 o 
  -8   1   8      548.00      577.52      9.15 o 
  -7   1   8       13.87       11.28      1.24 o 
  -6   1   8      359.40      376.35      7.38 o 
  -5   1   8        5.03        6.30      1.03 o 
  -4   1   8        0.05        0.66      0.46 o 
  -3   1   8        0.08       -0.24      0.89 o 
  -2   1   8     1139.30     1132.86     44.76 o 
  -1   1   8        0.09        0.48      0.35 o 
   0   1   8      300.24      322.14     10.38 o 
   1   1   8      104.19       89.53      5.92 o 
   2   1   8       34.42       33.78      1.82 o 
   3   1   8      398.14      389.79      7.39 o 
   4   1   8        0.29        1.43      0.73 o 
   5   1   8       45.48       39.85      2.72 o 
   6   1   8        6.80        7.41      1.03 o 
  -8   2   8       61.45       70.70      3.34 o 
  -7   2   8      225.04      236.77      5.63 o 
  -6   2   8       59.86       67.80      3.15 o 
  -5   2   8      810.90      851.62      8.65 o 
  -4   2   8      246.51      244.33      7.99 o 
  -3   2   8      109.66      111.11      6.41 o 
  -2   2   8      113.46      117.79      5.57 o 
  -1   2   8      851.90      930.22     37.39 o 
   0   2   8        5.01        5.86      1.02 o 
   1   2   8       22.87       25.56      3.23 o 
   2   2   8      131.83      124.90      3.88 o 
   3   2   8      688.25      679.02      9.70 o 
   4   2   8        0.14        1.32      1.83 o 
   5   2   8        0.12        0.15      0.58 o 
   6   2   8        4.48        4.39      0.77 o 
  -8   3   8        0.31        0.96      0.53 o 
  -7   3   8       16.45       12.88      1.77 o 
  -6   3   8      210.37      206.10      7.02 o 
  -5   3   8      236.22      227.66      4.68 o 
  -4   3   8       13.90       18.28      5.18 o 
  -3   3   8       40.90       37.80      3.70 o 
  -2   3   8      634.69      630.75      9.43 o 
  -1   3   8        2.66        1.17      0.80 o 
   0   3   8       22.96       17.65      2.63 o 
   1   3   8      453.94      444.96     14.30 o 
   2   3   8      183.35      187.21      6.37 o 
   3   3   8      469.23      471.66     17.22 o 
   4   3   8      128.49      125.36      6.43 o 
   5   3   8      343.98      339.94     10.04 o 
   6   3   8       36.48       27.31      2.77 o 
  -8   4   8       51.78       44.84      3.03 o 
  -7   4   8       53.54       50.10      3.38 o 
  -6   4   8       21.82       25.37      2.55 o 
  -5   4   8       11.63       10.54      1.38 o 
  -4   4   8      603.07      596.42      9.12 o 
  -3   4   8       82.44       68.53      5.05 o 
  -2   4   8      589.46      661.70     15.62 o 
  -1   4   8      253.67      259.25      9.68 o 
   0   4   8      164.59      161.87      8.19 o 
   1   4   8        0.25        0.14      0.62 o 
   2   4   8      932.41      910.62     16.67 o 
   3   4   8       92.13       96.49      4.85 o 
   4   4   8       20.97       26.29      3.43 o 
   5   4   8      146.04      149.52      7.62 o 
   6   4   8       51.16       57.30      3.88 o 
  -8   5   8      236.27      243.37     13.83 o 
  -7   5   8       75.37       72.94      4.05 o 
  -6   5   8      445.39      458.13     10.73 o 
  -5   5   8      193.21      196.17     12.52 o 
  -4   5   8      223.50      242.62      5.08 o 
  -3   5   8      704.06      762.27     16.67 o 
  -2   5   8      276.10      266.22      9.72 o 
  -1   5   8      296.13      298.58     10.93 o 
   0   5   8        5.87        8.64      2.03 o 
   1   5   8       87.24       77.57      3.95 o 
   2   5   8      571.73      605.27     11.74 o 
   3   5   8      358.80      360.18     12.46 o 
   4   5   8      436.66      426.43     13.63 o 
   5   5   8      123.11      121.66      6.70 o 
   6   5   8       39.31       49.46      3.45 o 
  -8   6   8       24.45       22.69      2.68 o 
  -7   6   8      396.51      416.35     11.54 o 
  -6   6   8       90.57       98.31      4.98 o 
  -5   6   8       94.54       96.99      7.30 o 
  -4   6   8      290.14      277.07     10.35 o 
  -3   6   8      471.62      501.31      8.01 o 
  -2   6   8       41.49       37.33      3.84 o 
  -1   6   8      224.53      210.49      9.54 o 
   0   6   8      268.26      264.68     11.25 o 
   1   6   8      259.80      251.38      7.23 o 
   2   6   8      424.66      431.52     11.77 o 
   3   6   8      594.26      597.20     16.00 o 
   4   6   8       80.31       88.62      6.10 o 
   5   6   8        4.34        5.67      1.57 o 
   6   6   8       24.74       25.67      2.34 o 
  -8   7   8      494.88      500.00     11.84 o 
  -7   7   8        6.55        8.65      1.39 o 
  -6   7   8       29.06       31.92      3.91 o 
  -5   7   8       41.17       43.37      4.25 o 
  -4   7   8       54.65       42.89      2.56 o 
  -3   7   8       59.29       64.64      3.00 o 
  -2   7   8      273.85      281.66      6.08 o 
  -1   7   8      124.44      122.16      4.86 o 
   0   7   8      754.40      803.88     12.71 o 
   1   7   8       69.54       64.16      3.74 o 
   2   7   8      680.32      690.31     12.77 o 
   3   7   8      458.27      501.48     14.58 o 
   4   7   8        6.63        3.97      1.32 o 
   5   7   8        0.01        0.72      0.74 o 
   6   7   8       28.66       31.65      2.36 o 
  -8   8   8      112.89      109.63      5.19 o 
  -7   8   8       18.45       16.50      2.05 o 
  -6   8   8       31.85       38.28      3.06 o 
  -5   8   8       96.20       88.04      5.11 o 
  -4   8   8       11.96       15.83      1.59 o 
  -3   8   8      215.70      226.83      4.87 o 
  -2   8   8       74.41       65.90      3.07 o 
  -1   8   8       22.03       22.03      1.59 o 
   0   8   8        0.16        0.58      0.46 o 
   1   8   8       13.22       13.82      2.26 o 
   2   8   8      207.40      205.99      9.06 o 
   3   8   8      555.05      563.12     15.12 o 
   4   8   8        0.22        0.99      0.86 o 
   5   8   8        1.29        1.40      0.72 o 
   6   8   8        5.60        4.31      0.64 o 
  -8   9   8        5.39        5.37      1.08 o 
  -7   9   8       95.53      105.00      5.28 o 
  -6   9   8       18.12       19.50      4.00 o 
  -5   9   8       81.99       79.05      4.74 o 
  -4   9   8        0.91        0.50      0.54 o 
  -3   9   8        0.22        0.13      0.90 o 
  -2   9   8      355.67      333.20      7.04 o 
  -1   9   8      162.11      156.50      4.39 o 
   0   9   8      168.83      189.45      4.99 o 
   1   9   8      114.76      108.67      4.47 o 
   2   9   8       50.24       58.23      4.78 o 
   3   9   8       96.87      110.48      6.43 o 
   4   9   8      138.53      136.37      6.58 o 
   5   9   8       44.91       41.71      3.02 o 
  -7  10   8       10.52        8.30      1.79 o 
  -6  10   8      169.60      169.53     15.51 o 
  -5  10   8        2.22        2.57      0.90 o 
  -4  10   8        3.55        3.54      1.26 o 
  -3  10   8        4.44        7.49      2.07 o 
  -2  10   8      405.79      397.44      8.01 o 
  -1  10   8       40.95       44.08      3.02 o 
   0  10   8       90.71       94.74      4.05 o 
   1  10   8       47.00       44.84      2.85 o 
   2  10   8       89.53       93.13      4.20 o 
   3  10   8       40.31       37.77      3.59 o 
   4  10   8      204.94      206.35      5.42 o 
   5  10   8        0.39        0.19      0.28 o 
  -7  11   8        7.48        7.21      1.46 o 
  -6  11   8        3.71        4.11      0.92 o 
  -5  11   8        1.14        0.77      0.92 o 
  -4  11   8        2.77        2.72      1.49 o 
  -3  11   8      485.93      479.59     16.59 o 
  -2  11   8        1.49        2.50      0.82 o 
  -1  11   8      514.49      507.78      8.35 o 
   0  11   8      682.54      691.99     15.52 o 
   1  11   8       17.89       15.02      2.44 o 
   2  11   8      169.30      172.55      5.43 o 
   3  11   8        5.06        9.60      1.29 o 
   4  11   8       19.90       26.93      1.78 o 
   5  11   8      114.52      128.18      4.34 o 
  -7  12   8        1.74        1.12      0.74 o 
  -6  12   8        2.74        5.60      1.68 o 
  -5  12   8       16.87       12.44      2.54 o 
  -4  12   8       42.16       48.51      5.29 o 
  -3  12   8      322.87      331.66     13.79 o 
  -2  12   8        1.12        2.80      0.95 o 
  -1  12   8      755.75      739.54     13.32 o 
   0  12   8      400.38      394.94      8.54 o 
   1  12   8      190.89      159.97      5.27 o 
   2  12   8        0.30        0.55      0.84 o 
   3  12   8      252.09      280.38      9.08 o 
   4  12   8      164.28      187.42      6.30 o 
  -6  13   8      158.44      145.00      6.69 o 
  -5  13   8       15.28       11.89      2.41 o 
  -4  13   8      354.91      380.01     14.09 o 
  -3  13   8      177.98      191.92     10.30 o 
  -2  13   8      305.41      299.50     12.86 o 
  -1  13   8       17.14       18.04      2.12 o 
   0  13   8       49.63       50.81      3.38 o 
   1  13   8       45.94       34.96      2.44 o 
   2  13   8        9.16        9.67      1.82 o 
   3  13   8        8.14        7.88      1.50 o 
   4  13   8        0.17        0.40      0.43 o 
  -6  14   8       81.03       67.57      3.88 o 
  -5  14   8       28.69       28.60      3.29 o 
  -4  14   8        0.01       -0.01      0.90 o 
  -3  14   8      428.04      460.35     15.23 o 
  -2  14   8      194.94      234.06     10.94 o 
  -1  14   8       78.50       77.79      4.20 o 
   0  14   8       10.88       12.63      1.66 o 
   1  14   8      118.89      125.93      6.23 o 
   2  14   8       84.82       71.39      2.98 o 
   3  14   8        0.07        0.40      0.56 o 
  -5  15   8       85.43       95.17      5.05 o 
  -4  15   8       21.08       20.84      1.77 o 
  -3  15   8       40.37       42.28      4.30 o 
  -2  15   8      102.85      137.16      7.89 o 
  -1  15   8      268.13      270.88     14.54 o 
   0  15   8      120.58      122.19      4.74 o 
   1  15   8      224.50      235.70      9.68 o 
   2  15   8        7.72       12.50      1.99 o 
   3  15   8       23.71       26.82      2.37 o 
  -4  16   8       24.26       23.62      2.43 o 
  -3  16   8       30.09       30.56      3.23 o 
  -2  16   8      163.33      182.26      8.18 o 
  -1  16   8        0.11        0.26      0.76 o 
   0  16   8       82.10       92.34      4.69 o 
   1  16   8        9.55        9.14      1.08 o 
   2  16   8        0.22        0.32      0.56 o 
  -3  17   8       58.24       56.35      2.39 o 
  -2  17   8       17.81       19.64      2.28 o 
  -1  17   8        5.71        9.58      1.69 o 
   0  17   8       34.16       36.34      3.01 o 
   1  17   8        4.07        6.34      1.16 o 
  -2  18   8       88.21       74.43      3.26 o 
  -1  18   8      111.48      118.05      4.04 o 
  -7   0   9       20.60       22.23      2.98 o 
  -5   0   9      871.56      907.94     14.62 o 
  -3   0   9     3607.08     3634.42     38.24 o 
  -1   0   9       65.43       80.71      5.09 o 
   1   0   9       18.51       16.14      1.78 o 
   3   0   9      179.02      183.31      8.56 o 
   5   0   9       15.97        6.17      1.47 o 
  -8   1   9       13.53       15.98      2.10 o 
  -7   1   9      479.27      512.65      9.87 o 
  -6   1   9      257.28      270.77      7.71 o 
  -5   1   9      184.92      184.95      4.66 o 
  -4   1   9       16.47       19.06      2.13 o 
  -3   1   9       77.96       73.71      3.08 o 
  -2   1   9       59.23       53.51      4.82 o 
  -1   1   9       21.74       20.86      1.84 o 
   0   1   9      688.94      698.13     11.73 o 
   1   1   9      496.70      514.22      6.97 o 
   2   1   9       78.70       77.36      3.24 o 
   3   1   9        5.69        4.26      1.19 o 
   4   1   9       31.56       29.95      2.43 o 
   5   1   9        3.53        3.23      0.83 o 
   6   1   9       73.90       75.32      2.45 o 
  -8   2   9        8.97        8.47      1.57 o 
  -7   2   9        7.65       10.40      1.16 o 
  -6   2   9       16.49       14.74      1.83 o 
  -5   2   9      108.88      109.46      6.36 o 
  -4   2   9      219.92      214.20      5.78 o 
  -3   2   9      684.05      699.21     13.76 o 
  -2   2   9      268.75      269.60      8.77 o 
  -1   2   9      879.96      906.29     18.06 o 
   0   2   9      459.81      488.00      9.74 o 
   1   2   9       35.63       33.87      2.03 o 
   2   2   9      415.44      410.13      7.41 o 
   3   2   9      218.90      223.59      6.54 o 
   4   2   9      292.52      287.59      7.29 o 
   5   2   9        3.40        3.13      0.84 o 
   6   2   9        3.70        4.54      0.97 o 
  -8   3   9       28.18       30.76      2.01 o 
  -7   3   9        5.97        7.93      1.58 o 
  -6   3   9        0.70        1.50      0.89 o 
  -5   3   9        7.34        6.85      1.47 o 
  -4   3   9       68.51       70.94      3.14 o 
  -3   3   9      165.36      156.93      6.55 o 
  -2   3   9       72.31       79.32      5.11 o 
  -1   3   9      340.03      376.43     12.01 o 
   0   3   9      219.92      205.92      6.26 o 
   1   3   9        7.81        5.48      1.34 o 
   2   3   9        0.06        0.58      1.69 o 
   3   3   9        4.97        3.49      1.47 o 
   4   3   9        1.47        1.01      1.25 o 
   5   3   9        0.65        0.64      0.85 o 
   6   3   9        3.22        3.98      0.91 o 
  -8   4   9      159.02      155.81      5.09 o 
  -7   4   9       23.90       22.65      2.17 o 
  -6   4   9       18.66       20.55      2.24 o 
  -5   4   9       98.52      114.60      6.88 o 
  -4   4   9      250.40      248.06      6.04 o 
  -3   4   9       47.63       50.91      8.13 o 
  -2   4   9      238.72      227.07      7.27 o 
  -1   4   9        0.22        4.58      1.06 o 
   0   4   9      123.93      135.57      6.75 o 
   1   4   9      180.11      176.69      6.23 o 
   2   4   9       38.99       34.43      2.88 o 
   3   4   9       47.61       56.48      5.05 o 
   4   4   9       94.04      102.11      6.56 o 
   5   4   9       50.88       62.32      4.51 o 
   6   4   9       27.76       37.93      2.64 o 
  -8   5   9       74.91       71.21      3.29 o 
  -7   5   9       43.14       46.76      3.40 o 
  -6   5   9       20.13       23.22      4.14 o 
  -5   5   9       37.06       38.56      3.10 o 
  -4   5   9      122.24      141.21      5.77 o 
  -3   5   9       61.75       65.76      4.20 o 
  -2   5   9      115.10      101.92      3.58 o 
  -1   5   9      582.22      605.47     10.87 o 
   0   5   9       75.60       68.64      3.79 o 
   1   5   9       21.98       24.96      2.38 o 
   2   5   9       62.11       62.09      5.09 o 
   3   5   9       45.25       42.63      4.34 o 
   4   5   9       28.09       28.50      3.44 o 
   5   5   9        0.60        1.16      0.90 o 
   6   5   9       63.16       64.22      3.22 o 
  -8   6   9       30.98       28.59      2.63 o 
  -7   6   9        6.94        5.81      1.52 o 
  -6   6   9      161.09      175.68      6.50 o 
  -5   6   9       16.31       14.27      1.99 o 
  -4   6   9      713.72      716.19     10.52 o 
  -3   6   9      189.99      193.95      6.48 o 
  -2   6   9      127.33      136.16      4.32 o 
  -1   6   9        8.81        9.12      1.42 o 
   0   6   9       43.00       53.91      3.42 o 
   1   6   9       72.83       77.38      4.27 o 
   2   6   9        4.46        3.42      1.33 o 
   3   6   9      326.11      365.72     12.56 o 
   4   6   9      318.09      349.37     11.54 o 
   5   6   9       14.25       14.36      2.04 o 
   6   6   9       25.49       28.75      1.97 o 
  -8   7   9        1.80        1.24      0.66 o 
  -7   7   9      110.73      111.84      4.56 o 
  -6   7   9       97.03       95.54      4.73 o 
  -5   7   9        3.08        1.46      0.85 o 
  -4   7   9        2.76        3.65      0.87 o 
  -3   7   9       94.41       82.89      4.34 o 
  -2   7   9      283.06      276.94      6.33 o 
  -1   7   9      149.22      169.29      6.08 o 
   0   7   9      383.30      400.90      7.20 o 
   1   7   9       70.10       72.53      4.17 o 
   2   7   9        2.31        2.45      1.21 o 
   3   7   9     1091.40     1199.43     22.17 o 
   4   7   9      152.80      158.92      7.42 o 
   5   7   9       74.88       79.25      4.35 o 
  -8   8   9      116.21       99.30      4.23 o 
  -7   8   9        9.97        6.42      1.12 o 
  -6   8   9       25.51       21.16      2.20 o 
  -5   8   9      354.31      371.94     17.29 o 
  -4   8   9        2.51        4.65      0.96 o 
  -3   8   9       25.78       31.18      2.13 o 
  -2   8   9      362.01      373.43      7.55 o 
  -1   8   9       94.40      100.99      3.58 o 
   0   8   9      164.91      159.42      4.64 o 
   1   8   9       90.29       89.04      6.06 o 
   2   8   9      127.10      150.14      7.82 o 
   3   8   9      475.93      495.50     13.81 o 
   4   8   9       83.17       83.06      5.12 o 
   5   8   9       12.18       15.25      1.79 o 
  -7   9   9      149.79      145.88      4.55 o 
  -6   9   9      116.91      120.69      4.95 o 
  -5   9   9        9.49       14.68      1.91 o 
  -4   9   9      756.22      779.94     10.84 o 
  -3   9   9      734.80      742.31     10.21 o 
  -2   9   9        9.89       11.61      1.65 o 
  -1   9   9      978.81     1003.43     13.92 o 
   0   9   9      300.70      314.89      7.49 o 
   1   9   9        4.20        4.98      1.10 o 
   2   9   9     1247.41     1298.59     22.44 o 
   3   9   9       45.90       40.25      3.80 o 
   4   9   9        3.16        4.44      1.17 o 
   5   9   9        1.71        1.59      0.96 o 
  -7  10   9       13.15       12.60      1.90 o 
  -6  10   9       67.22       70.62      3.54 o 
  -5  10   9       69.69       65.21      3.71 o 
  -4  10   9      114.00      124.45      5.20 o 
  -3  10   9      399.01      377.49     14.32 o 
  -2  10   9       12.09       10.84      1.57 o 
  -1  10   9       17.82       14.99      1.42 o 
   0  10   9       19.20       19.52      2.86 o 
   1  10   9       36.95       42.90      2.82 o 
   2  10   9        3.10        6.16      1.16 o 
   3  10   9      226.55      225.07      5.93 o 
   4  10   9       11.51       10.73      1.14 o 
   5  10   9      144.48      169.22      4.57 o 
  -7  11   9        0.52        2.44      0.80 o 
  -6  11   9        6.29        4.88      1.04 o 
  -5  11   9        3.77        5.05      1.04 o 
  -4  11   9       42.04       38.61      4.70 o 
  -3  11   9       11.54       11.76      2.70 o 
  -2  11   9       44.66       41.42      4.79 o 
  -1  11   9       43.79       48.93      5.09 o 
   0  11   9       16.58       17.91      2.48 o 
   1  11   9      161.98      159.59      5.20 o 
   2  11   9       12.76       11.00      1.35 o 
   3  11   9      162.04      155.33      4.49 o 
   4  11   9       10.41       18.22      1.23 o 
  -6  12   9       74.02       65.26      4.60 o 
  -5  12   9      121.62      122.38      7.47 o 
  -4  12   9       59.22       60.17      5.65 o 
  -3  12   9      107.51      115.60      7.92 o 
  -2  12   9        0.79        4.71      1.70 o 
  -1  12   9       22.84       25.43      3.72 o 
   0  12   9        0.35        0.45      0.70 o 
   1  12   9      118.52      127.68      6.40 o 
   2  12   9       13.65       10.10      1.78 o 
   3  12   9      341.34      363.43      9.30 o 
   4  12   9      211.41      214.20      5.68 o 
  -6  13   9        0.55        1.93      0.85 o 
  -5  13   9       13.80       11.53      2.15 o 
  -4  13   9      176.27      169.78      8.88 o 
  -3  13   9        0.01        1.57      1.33 o 
  -2  13   9      590.96      598.15     17.51 o 
  -1  13   9        0.05        1.04      0.95 o 
   0  13   9       11.98       11.05      2.45 o 
   1  13   9      102.32       95.94      5.33 o 
   2  13   9        1.78        1.86      0.84 o 
   3  13   9        1.32        1.45      0.65 o 
  -5  14   9        3.96        8.45      1.62 o 
  -4  14   9      497.48      536.06     14.49 o 
  -3  14   9      623.08      662.69     17.22 o 
  -2  14   9       38.32       44.76      4.61 o 
  -1  14   9        0.21       -0.58      0.96 o 
   0  14   9        0.04       -0.12      0.83 o 
   1  14   9        0.06        0.40      0.67 o 
   2  14   9        1.67        4.05      1.16 o 
   3  14   9        8.33        8.65      1.37 o 
  -5  15   9        2.67        1.73      0.71 o 
  -4  15   9      117.89      108.48      7.78 o 
  -3  15   9      208.00      218.67      8.98 o 
  -2  15   9       22.83       26.05      3.29 o 
  -1  15   9        0.00       -0.38      0.86 o 
   0  15   9       92.75       84.42      5.61 o 
   1  15   9       45.35       39.51      3.55 o 
   2  15   9      171.55      185.07      6.55 o 
  -4  16   9        4.02        6.71      1.17 o 
  -3  16   9      108.84      130.09      6.00 o 
  -2  16   9       50.89       45.27      3.76 o 
  -1  16   9       10.20        9.58      1.78 o 
   0  16   9       84.46       85.01      4.90 o 
   1  16   9       95.08       95.37      4.65 o 
  -2  17   9      369.99      377.87      8.64 o 
  -1  17   9        3.69        4.02      0.94 o 
   0  17   9        6.89        5.50      1.00 o 
  -8   0  10       68.23       54.88      3.33 o 
  -6   0  10       15.71       15.73      2.77 o 
  -4   0  10     3235.79     3283.45     27.42 o 
  -2   0  10      816.70      809.99     16.85 o 
   0   0  10      126.04      142.39      5.23 o 
   2   0  10      142.75      132.85      7.20 o 
   4   0  10        0.59        1.04      0.82 o 
  -8   1  10        5.72        6.27      1.24 o 
  -7   1  10       10.83       18.30      1.82 o 
  -6   1  10      368.37      379.93      9.01 o 
  -5   1  10       64.39       72.00      9.70 o 
  -4   1  10       25.60       30.25      2.27 o 
  -3   1  10     1211.02     1188.72     10.80 o 
  -2   1  10      366.89      378.65      9.20 o 
  -1   1  10       12.30       12.72      1.39 o 
   0   1  10      501.79      481.70      6.78 o 
   1   1  10      308.94      298.61      8.08 o 
   2   1  10       51.66       59.19      3.38 o 
   3   1  10       80.94       76.48      3.82 o 
   4   1  10      135.44      133.46      4.70 o 
   5   1  10       14.50       16.29      1.35 o 
  -8   2  10      115.45      122.85      5.41 o 
  -7   2  10        4.17        3.05      1.15 o 
  -6   2  10        0.01        1.19      0.67 o 
  -5   2  10      491.31      491.63      8.59 o 
  -4   2  10       11.97       10.33      1.07 o 
  -3   2  10       79.89       87.72      2.93 o 
  -2   2  10       42.36       44.11      2.78 o 
  -1   2  10      227.90      212.17      5.03 o 
   0   2  10       23.98       23.66      1.74 o 
   1   2  10      459.25      461.61      7.84 o 
   2   2  10        0.80        2.06      0.63 o 
   3   2  10      113.69      119.21      4.92 o 
   4   2  10      626.50      594.19      9.67 o 
   5   2  10       27.19       26.49      2.63 o 
  -8   3  10        1.50        1.12      0.57 o 
  -7   3  10       12.01       13.10      2.31 o 
  -6   3  10       86.18       86.66      4.17 o 
  -5   3  10       17.80       20.11      2.34 o 
  -4   3  10        5.11        5.74      1.26 o 
  -3   3  10       30.29       29.52      4.46 o 
  -2   3  10      123.79      122.11      7.06 o 
  -1   3  10       13.65       11.72      2.29 o 
   0   3  10        0.04        0.92      0.74 o 
   1   3  10        0.05        1.57      1.73 o 
   2   3  10       20.35       19.07      2.93 o 
   3   3  10        3.54        4.64      1.62 o 
   4   3  10        5.37        7.67      1.89 o 
   5   3  10       48.50       37.35      3.11 o 
  -8   4  10        0.51       -0.11      0.54 o 
  -7   4  10       43.01       46.34      2.84 o 
  -6   4  10       18.36       18.29      2.46 o 
  -5   4  10       21.12       22.49      1.94 o 
  -4   4  10        0.44       -0.08      0.77 o 
  -3   4  10      116.10      115.99      7.13 o 
  -2   4  10       37.28       44.87      4.31 o 
  -1   4  10        6.83       10.52      1.57 o 
   0   4  10        6.26        6.34      1.60 o 
   1   4  10      111.27      124.25      5.45 o 
   2   4  10      442.78      462.49     14.22 o 
   3   4  10      182.36      201.10      9.29 o 
   4   4  10       24.39       21.43      2.80 o 
   5   4  10      111.59      129.08      5.62 o 
  -8   5  10       11.05        9.02      1.44 o 
  -7   5  10       49.30       43.69      2.78 o 
  -6   5  10       10.25       15.29      1.97 o 
  -5   5  10      153.63      175.25      6.47 o 
  -4   5  10      293.70      298.50      8.48 o 
  -3   5  10      698.85      685.51     12.23 o 
  -2   5  10      260.77      260.61      7.28 o 
  -1   5  10      318.20      305.69      8.20 o 
   0   5  10      151.56      150.93      5.91 o 
   1   5  10       10.24       10.61      2.26 o 
   2   5  10      563.93      595.85     16.11 o 
   3   5  10      410.57      431.75     13.44 o 
   4   5  10       13.75       12.40      2.11 o 
   5   5  10       41.22       44.37      3.21 o 
  -7   6  10        3.02        3.79      0.86 o 
  -6   6  10       45.50       39.21      5.13 o 
  -5   6  10       60.29       60.62      5.50 o 
  -4   6  10       87.39       95.15      3.89 o 
  -3   6  10        1.66        1.59      0.81 o 
  -2   6  10       13.27       11.73      1.63 o 
  -1   6  10      249.96      236.88      7.34 o 
   0   6  10       65.59       63.85      3.93 o 
   1   6  10      151.37      157.23      8.23 o 
   2   6  10      787.58      822.71     18.79 o 
   3   6  10      434.85      479.29     13.86 o 
   4   6  10      132.95      147.58      6.88 o 
   5   6  10       76.04       73.19      3.83 o 
  -7   7  10       91.61      102.88      7.43 o 
  -6   7  10      376.83      396.50      9.09 o 
  -5   7  10        6.82        8.25      1.46 o 
  -4   7  10       57.02       62.55      3.18 o 
  -3   7  10        5.30        3.28      0.93 o 
  -2   7  10      920.26      917.87     14.34 o 
  -1   7  10       19.88       20.85      2.19 o 
   0   7  10      270.20      274.50      7.20 o 
   1   7  10        3.63        3.37      1.51 o 
   2   7  10       33.20       36.80      3.99 o 
   3   7  10       44.38       42.46      4.09 o 
   4   7  10        2.77        2.33      0.96 o 
   5   7  10       69.97       71.68      3.36 o 
  -7   8  10        7.05        7.96      1.95 o 
  -6   8  10       41.90       37.04      2.73 o 
  -5   8  10       46.34       45.72      5.15 o 
  -4   8  10      537.68      566.02      9.27 o 
  -3   8  10      137.37      124.31      4.29 o 
  -2   8  10      248.67      251.96      7.59 o 
  -1   8  10       25.18       30.20      2.88 o 
   0   8  10      200.26      196.26      5.92 o 
   1   8  10      262.59      278.53      7.23 o 
   2   8  10      737.33      767.66     17.51 o 
   3   8  10       26.93       22.26      2.82 o 
   4   8  10        0.05        0.01      0.42 o 
   5   8  10       89.24       87.81      3.25 o 
  -7   9  10        6.80        5.51      0.81 o 
  -6   9  10        4.75        4.21      1.20 o 
  -5   9  10        6.78        4.20      1.01 o 
  -4   9  10        0.14        0.89      0.75 o 
  -3   9  10       30.08       29.31      2.04 o 
  -2   9  10       11.52       11.80      1.76 o 
  -1   9  10        0.48        1.56      0.54 o 
   0   9  10      802.69      782.12     11.76 o 
   1   9  10      206.58      215.78      6.28 o 
   2   9  10        6.81        7.96      1.27 o 
   3   9  10     1070.80     1110.84     12.74 o 
   4   9  10        0.69        2.17      0.55 o 
  -7  10  10       25.38       29.88      2.49 o 
  -6  10  10        4.12        4.32      0.84 o 
  -5  10  10        0.00       -0.04      0.52 o 
  -4  10  10       69.56       56.42      6.30 o 
  -3  10  10       40.87       41.43      3.09 o 
  -2  10  10       26.89       29.87      2.60 o 
  -1  10  10       62.48       57.96      3.57 o 
   0  10  10        0.23        0.29      0.84 o 
   1  10  10       11.58       12.32      1.49 o 
   2  10  10      275.24      300.76      6.84 o 
   3  10  10      327.80      325.32      6.37 o 
   4  10  10        0.00        0.30      0.47 o 
  -6  11  10        0.34       -0.03      0.39 o 
  -5  11  10       24.38       22.66      3.20 o 
  -4  11  10        4.73        3.72      1.46 o 
  -3  11  10      392.31      388.35     14.14 o 
  -2  11  10        7.00        6.33      1.87 o 
  -1  11  10       40.94       34.76      2.66 o 
   0  11  10       10.15        7.99      1.00 o 
   1  11  10        7.41        5.66      1.45 o 
   2  11  10       70.53       72.21      3.11 o 
   3  11  10      124.53      145.78      3.77 o 
   4  11  10       59.17       50.24      2.49 o 
  -6  12  10        0.01       -0.70      0.70 o 
  -5  12  10        6.77        2.67      1.14 o 
  -4  12  10        0.42        0.86      1.12 o 
  -3  12  10       11.86       10.90      2.38 o 
  -2  12  10       43.20       38.40      4.35 o 
  -1  12  10       41.19       38.22      4.28 o 
   0  12  10      107.55      106.68      6.98 o 
   1  12  10      239.33      245.44      8.10 o 
   2  12  10        3.64        3.14      0.94 o 
   3  12  10      175.46      179.74      5.54 o 
  -5  13  10       51.55       50.08      3.91 o 
  -4  13  10        6.56        5.53      1.66 o 
  -3  13  10       76.75       77.03      5.82 o 
  -2  13  10      267.46      271.02     11.02 o 
  -1  13  10        0.83        0.81      1.04 o 
   0  13  10      122.46      117.82      7.00 o 
   1  13  10       20.18       25.36      3.07 o 
   2  13  10        1.33        2.77      0.63 o 
   3  13  10       79.97       69.91      3.47 o 
  -5  14  10       14.15       16.10      1.93 o 
  -4  14  10      193.05      204.42      8.07 o 
  -3  14  10       21.21       25.96      3.17 o 
  -2  14  10      145.30      158.85      7.91 o 
  -1  14  10       95.52       92.14      6.00 o 
   0  14  10        0.05       -0.61      0.88 o 
   1  14  10        7.48       11.37      1.95 o 
   2  14  10      109.89      103.37      4.73 o 
  -4  15  10       10.61       10.81      1.65 o 
  -3  15  10      329.78      339.80      9.95 o 
  -2  15  10      220.91      238.63      8.74 o 
  -1  15  10        5.83        9.57      1.84 o 
   0  15  10        5.27        4.10      1.21 o 
   1  15  10      101.23       98.93      4.73 o 
  -3  16  10        7.96       10.37      1.47 o 
  -2  16  10        0.52        2.15      0.86 o 
  -1  16  10       82.21       94.91      4.66 o 
   0  16  10       89.55       88.85      4.19 o 
  -7   0  11      155.41      158.31      6.99 o 
  -5   0  11       17.73       15.08      2.67 o 
  -3   0  11      451.55      443.15     13.65 o 
  -1   0  11      260.59      255.29      9.98 o 
   1   0  11      288.82      302.69     10.95 o 
   3   0  11      125.71      113.55      6.29 o 
   5   0  11        0.00        1.24      0.47 o 
  -8   1  11       36.63       33.16      2.37 o 
  -7   1  11      118.59      122.88      5.43 o 
  -6   1  11        9.69       11.97      2.16 o 
  -5   1  11       57.50       62.97      4.17 o 
  -4   1  11       39.17       35.89      2.90 o 
  -3   1  11     1051.21     1050.28     35.91 o 
  -2   1  11       77.57       74.62      6.67 o 
  -1   1  11      190.94      199.52      6.21 o 
   0   1  11        0.85       -0.50      1.09 o 
   1   1  11       30.49       33.46      2.57 o 
   2   1  11       24.13       23.57      2.15 o 
   3   1  11        8.20        9.87      1.38 o 
   4   1  11       48.14       44.85      2.40 o 
   5   1  11       11.52       11.24      1.31 o 
  -8   2  11        0.89        1.46      0.65 o 
  -7   2  11        2.73        3.38      0.74 o 
  -6   2  11       43.46       43.67      2.96 o 
  -5   2  11        4.50        5.31      1.24 o 
  -4   2  11      577.07      601.35     17.32 o 
  -3   2  11       26.50       30.08      7.82 o 
  -2   2  11       34.15       26.46      4.80 o 
  -1   2  11       25.01       28.97      2.40 o 
   0   2  11      127.95      130.01      4.21 o 
   1   2  11       15.03       17.37      2.01 o 
   2   2  11      108.48      120.84      4.84 o 
   3   2  11       24.55       21.32      1.88 o 
   4   2  11       43.18       40.14      3.47 o 
   5   2  11        0.57        1.99      0.64 o 
  -8   3  11        3.13        4.27      0.97 o 
  -7   3  11        0.36        1.78      1.02 o 
  -6   3  11       35.71       38.96      4.13 o 
  -5   3  11      241.16      243.40      5.98 o 
  -4   3  11       13.20       14.50      1.84 o 
  -3   3  11       92.86       96.00      4.58 o 
  -2   3  11        2.03        1.19      0.83 o 
  -1   3  11       16.45       14.99      2.72 o 
   0   3  11       86.35       80.55      5.97 o 
   1   3  11      670.65      714.02     17.59 o 
   2   3  11      114.81      114.23      7.03 o 
   3   3  11      208.26      202.60      8.93 o 
   4   3  11      316.83      354.47     10.23 o 
   5   3  11       66.20       64.12      3.24 o 
  -8   4  11       49.44       50.76      3.02 o 
  -7   4  11        6.60        4.77      1.35 o 
  -6   4  11        6.23        3.29      1.27 o 
  -5   4  11       22.02       25.77      6.08 o 
  -4   4  11       19.61       23.43      3.45 o 
  -3   4  11       17.75       21.04      3.18 o 
  -2   4  11      210.08      221.32      9.88 o 
  -1   4  11        0.85        0.53      0.99 o 
   0   4  11      144.14      161.60      8.42 o 
   1   4  11       13.31       10.79      2.35 o 
   2   4  11      398.19      413.90     13.43 o 
   3   4  11        3.38        2.59      1.00 o 
   4   4  11        3.88        7.56      1.63 o 
   5   4  11      189.41      185.98      5.36 o 
  -8   5  11       34.50       28.67      2.18 o 
  -7   5  11        0.78        0.39      0.65 o 
  -6   5  11        0.33        0.19      0.51 o 
  -5   5  11      138.26      142.50      5.57 o 
  -4   5  11      388.99      375.55     13.56 o 
  -3   5  11      358.24      318.61     12.21 o 
  -2   5  11      109.28      110.28      7.05 o 
  -1   5  11       53.01       42.51      4.40 o 
   0   5  11       38.63       44.29      4.52 o 
   1   5  11      135.70      137.45      7.78 o 
   2   5  11      299.93      324.46     11.76 o 
   3   5  11      915.92     1003.31     19.36 o 
   4   5  11       23.30       18.71      2.30 o 
   5   5  11       25.99       37.63      2.30 o 
  -7   6  11        2.73        3.88      0.80 o 
  -6   6  11       10.78       12.65      1.55 o 
  -5   6  11      276.00      282.62      7.93 o 
  -4   6  11        2.89        2.20      0.74 o 
  -3   6  11       69.84       77.95      4.95 o 
  -2   6  11      208.50      212.18      6.82 o 
  -1   6  11        1.52        2.07      0.81 o 
   0   6  11      572.89      577.79     15.99 o 
   1   6  11      142.52      157.94      8.32 o 
   2   6  11       70.45       77.37      5.67 o 
   3   6  11       58.82       67.78      4.89 o 
   4   6  11        1.31        2.18      0.94 o 
  -7   7  11       88.84       92.46      8.84 o 
  -6   7  11        0.14        0.43      0.91 o 
  -5   7  11      141.28      148.82      5.61 o 
  -4   7  11        0.12        1.85      0.63 o 
  -3   7  11      133.41      124.46      5.40 o 
  -2   7  11      153.78      152.37      5.89 o 
  -1   7  11      128.41      140.58      5.55 o 
   0   7  11        4.14        6.11      1.77 o 
   1   7  11       19.40       22.45      2.04 o 
   2   7  11      282.30      300.14      7.16 o 
   3   7  11       36.02       37.36      3.47 o 
   4   7  11        6.00        7.05      0.85 o 
  -7   8  11       50.48       43.88      4.21 o 
  -6   8  11        0.04        0.61      0.53 o 
  -5   8  11       11.15       12.99      1.67 o 
  -4   8  11      243.87      239.45      5.83 o 
  -3   8  11      165.34      176.22      6.14 o 
  -2   8  11       57.12       51.71      3.45 o 
  -1   8  11       34.88       39.10      2.96 o 
   0   8  11        3.38        3.29      0.82 o 
   1   8  11      335.99      340.78      7.59 o 
   2   8  11      340.54      356.19      7.51 o 
   3   8  11       81.85       99.83      3.56 o 
   4   8  11        1.35        1.46      0.38 o 
  -6   9  11        0.02       -0.46      0.49 o 
  -5   9  11        0.11       -0.48      0.63 o 
  -4   9  11       11.46       13.02      1.88 o 
  -3   9  11      331.56      308.63      7.06 o 
  -2   9  11      469.95      464.38     10.02 o 
  -1   9  11      100.01       99.32      4.61 o 
   0   9  11        0.16        0.71      0.51 o 
   1   9  11        1.32        0.49      0.64 o 
   2   9  11       55.81       55.73      2.84 o 
   3   9  11       10.26       10.56      1.92 o 
   4   9  11        7.81        5.20      0.78 o 
  -6  10  11        9.30        8.75      1.51 o 
  -5  10  11       17.15       15.72      1.55 o 
  -4  10  11       15.03       13.55      2.58 o 
  -3  10  11      244.22      246.72      7.13 o 
  -2  10  11        2.29        0.80      0.57 o 
  -1  10  11       44.86       44.39      3.03 o 
   0  10  11       76.46       76.65      2.93 o 
   1  10  11       13.48       11.45      1.30 o 
   2  10  11        0.10        0.20      0.44 o 
   3  10  11       80.06       80.42      2.63 o 
  -6  11  11        1.48        2.04      0.75 o 
  -5  11  11       24.29       18.15      2.50 o 
  -4  11  11       25.30       19.10      2.85 o 
  -3  11  11        0.30        1.77      0.76 o 
  -2  11  11       24.12       19.28      1.92 o 
  -1  11  11        4.37        4.59      1.27 o 
   0  11  11       89.32       90.79      3.95 o 
   1  11  11       72.82       65.67      2.46 o 
   2  11  11       27.11       30.64      1.74 o 
   3  11  11       51.13       54.34      2.01 o 
  -5  12  11        1.35        2.67      0.96 o 
  -4  12  11      228.76      225.30      8.97 o 
  -3  12  11        4.42        4.39      1.42 o 
  -2  12  11      130.72      121.06      7.12 o 
  -1  12  11      140.50      123.43      7.05 o 
   0  12  11      162.55      154.20      7.58 o 
   1  12  11        1.31        2.84      1.06 o 
   2  12  11      156.45      144.46      5.78 o 
  -5  13  11       50.56       48.51      3.17 o 
  -4  13  11      269.70      260.37      8.80 o 
  -3  13  11      160.11      162.40      7.49 o 
  -2  13  11      376.24      406.96     12.15 o 
  -1  13  11      122.85      133.83      6.87 o 
   0  13  11        0.02        0.24      0.76 o 
   1  13  11       13.92       11.92      1.81 o 
   2  13  11       36.84       43.70      2.77 o 
  -4  14  11       32.30       28.19      2.55 o 
  -3  14  11      417.99      457.26     11.25 o 
  -2  14  11        0.31        0.45      0.69 o 
  -1  14  11       10.15        9.54      1.76 o 
   0  14  11        8.01        8.93      1.64 o 
   1  14  11       26.89       22.76      2.15 o 
  -3  15  11       76.02       84.41      4.09 o 
  -2  15  11      283.35      276.15      7.90 o 
  -1  15  11       86.81       77.14      4.14 o 
   0  15  11       72.33       60.63      3.35 o 
  -6   0  12       53.15       49.13      4.23 o 
  -4   0  12      799.54      819.14     19.44 o 
  -2   0  12       93.84       94.04      6.30 o 
   0   0  12       12.91       12.44      2.32 o 
   2   0  12      165.43      174.73      7.80 o 
   4   0  12       85.84       74.88      3.52 o 
  -7   1  12        3.47        3.58      0.91 o 
  -6   1  12       76.09       81.22      3.84 o 
  -5   1  12      196.04      220.79      6.84 o 
  -4   1  12      215.28      222.28     11.87 o 
  -3   1  12        0.55       -0.35      0.71 o 
  -2   1  12      198.45      197.51      6.41 o 
  -1   1  12      106.61      116.07      4.85 o 
   0   1  12       28.46       30.87      2.50 o 
   1   1  12       21.59       20.65      2.02 o 
   2   1  12       31.17       28.18      2.23 o 
   3   1  12       41.37       45.62      2.50 o 
   4   1  12       43.53       41.52      2.83 o 
  -7   2  12       89.19      103.81      5.33 o 
  -6   2  12       11.58       15.93      1.70 o 
  -5   2  12       98.04      106.42      4.71 o 
  -4   2  12      665.75      668.94     29.90 o 
  -3   2  12      561.24      568.73     10.98 o 
  -2   2  12      303.14      301.76      7.77 o 
  -1   2  12      168.54      169.86      5.75 o 
   0   2  12       31.33       30.34      2.42 o 
   1   2  12      460.13      470.23     10.23 o 
   2   2  12      203.07      207.43      5.83 o 
   3   2  12      153.87      159.47      7.06 o 
   4   2  12        2.00        1.43      0.72 o 
  -7   3  12       14.58        8.33      1.58 o 
  -6   3  12       10.73       12.74      1.49 o 
  -5   3  12       20.83       25.41      4.83 o 
  -4   3  12        3.66        4.33      1.77 o 
  -3   3  12      210.24      213.83      6.58 o 
  -2   3  12       42.70       48.02      4.73 o 
  -1   3  12        7.56        5.81      1.64 o 
   0   3  12      111.13      108.00      6.91 o 
   1   3  12        8.98       10.34      2.25 o 
   2   3  12      101.00      100.61      6.32 o 
   3   3  12        0.01        0.25      0.77 o 
   4   3  12        2.70        2.66      0.79 o 
  -7   4  12        0.02       -0.51      0.66 o 
  -6   4  12        8.99       15.02      2.46 o 
  -5   4  12       46.00       48.69      2.96 o 
  -4   4  12       50.80       57.25      5.33 o 
  -3   4  12       37.94       43.66      4.60 o 
  -2   4  12       78.00       84.73      6.28 o 
  -1   4  12        0.13        0.33      0.90 o 
   0   4  12       25.71       26.34      3.42 o 
   1   4  12      208.80      198.58      9.27 o 
   2   4  12       29.52       33.42      3.73 o 
   3   4  12      187.58      197.03      7.85 o 
   4   4  12        5.85        6.47      0.73 o 
  -7   5  12       49.78       51.88      3.53 o 
  -6   5  12        3.18        2.47      1.04 o 
  -5   5  12        7.04        6.78      1.95 o 
  -4   5  12       66.75       69.00      3.97 o 
  -3   5  12       17.77       23.51      3.36 o 
  -2   5  12      858.15      839.82     19.65 o 
  -1   5  12       30.73       28.52      3.58 o 
   0   5  12       20.93       20.42      3.02 o 
   1   5  12       68.45       75.32      5.68 o 
   2   5  12       15.10       14.08      2.42 o 
   3   5  12       80.71       76.15      4.76 o 
   4   5  12       65.56       64.74      3.41 o 
  -7   6  12        0.29        0.10      0.50 o 
  -6   6  12       36.35       50.33      4.00 o 
  -5   6  12      200.51      222.00      9.18 o 
  -4   6  12       24.21       26.31      2.49 o 
  -3   6  12      230.20      229.16     10.26 o 
  -2   6  12       73.43       72.02      5.76 o 
  -1   6  12        0.11        0.94      0.96 o 
   0   6  12      180.02      186.28      8.99 o 
   1   6  12      480.33      492.07     14.18 o 
   2   6  12      242.71      262.13      6.06 o 
   3   6  12      191.41      186.25      9.01 o 
   4   6  12        2.51        2.46      0.67 o 
  -7   7  12        0.45        2.62      0.82 o 
  -6   7  12        0.03       -0.24      0.68 o 
  -5   7  12        0.21       -0.03      0.55 o 
  -4   7  12       59.95       53.16      2.67 o 
  -3   7  12       42.07       46.87      3.17 o 
  -2   7  12      190.20      186.36      6.23 o 
  -1   7  12       11.19       10.00      1.46 o 
   0   7  12        6.56        7.32      1.28 o 
   1   7  12      325.42      345.79     11.49 o 
   2   7  12      238.10      256.91     15.64 o 
   3   7  12       14.77       14.29      1.21 o 
  -6   8  12       60.86       57.44      3.84 o 
  -5   8  12        0.58        0.36      0.46 o 
  -4   8  12      290.22      266.40      5.69 o 
  -3   8  12      137.61      135.84      4.13 o 
  -2   8  12        1.04        3.63      1.02 o 
  -1   8  12       11.49       10.47      1.53 o 
   0   8  12      132.81      138.42      5.67 o 
   1   8  12        7.33        7.79      0.90 o 
   2   8  12      312.22      325.28      6.22 o 
   3   8  12        4.89        4.11      0.63 o 
  -6   9  12        3.82        3.16      0.60 o 
  -5   9  12      234.41      220.49      5.44 o 
  -4   9  12      406.94      413.48      6.66 o 
  -3   9  12       32.80       35.45      2.22 o 
  -2   9  12       29.86       36.18      2.69 o 
  -1   9  12       35.36       35.60      2.62 o 
   0   9  12       30.19       27.37      2.22 o 
   1   9  12       40.21       41.40      1.92 o 
   2   9  12       72.12       76.89      3.16 o 
   3   9  12        8.08        8.54      1.12 o 
  -5  10  12       16.54       17.85      1.38 o 
  -4  10  12       51.22       49.55      4.18 o 
  -3  10  12       16.83       15.35      1.65 o 
  -2  10  12      101.47       99.02      4.21 o 
  -1  10  12       31.40       28.87      2.25 o 
   0  10  12        4.63        4.83      0.96 o 
   1  10  12       90.03       84.51      2.54 o 
   2  10  12       25.50       19.63      1.07 o 
  -5  11  12       38.34       34.30      2.77 o 
  -4  11  12        1.16        0.36      0.58 o 
  -3  11  12        4.29        4.00      0.82 o 
  -2  11  12       53.89       52.64      2.83 o 
  -1  11  12        1.31        0.32      0.68 o 
   0  11  12        2.25        2.19      0.62 o 
   1  11  12       29.32       23.66      1.58 o 
   2  11  12       40.95       32.88      2.25 o 
  -4  12  12      250.20      238.50      7.73 o 
  -3  12  12        4.10        5.86      1.47 o 
  -2  12  12        2.26        1.70      0.82 o 
  -1  12  12       67.08       69.89      4.63 o 
   0  12  12       61.55       55.15      3.83 o 
   1  12  12        0.40       -0.76      0.76 o 
  -4  13  12       33.34       32.99      2.49 o 
  -3  13  12      163.73      149.43      5.97 o 
  -2  13  12       58.54       59.13      3.95 o 
  -1  13  12       62.31       64.92      4.04 o 
   0  13  12        7.19        6.03      1.18 o 
  -2  14  12       59.85       67.95      3.61 o 
  -1  14  12       33.11       31.75      2.41 o 
  -7   0  13        2.80        0.36      0.51 o 
  -5   0  13      716.06      745.52     16.78 o 
  -3   0  13      354.71      341.02     12.05 o 
  -1   0  13       25.26       18.72      2.75 o 
   1   0  13      200.42      200.52      8.20 o 
   3   0  13      199.43      164.02      5.37 o 
  -7   1  13        2.41        3.21      0.54 o 
  -6   1  13        1.64        1.68      1.10 o 
  -5   1  13      122.15      135.00     11.14 o 
  -4   1  13      773.96      797.84     13.03 o 
  -3   1  13      139.74      140.46      5.47 o 
  -2   1  13        8.87        9.36      1.46 o 
  -1   1  13       39.24       35.71      2.67 o 
   0   1  13       46.16       46.22      2.93 o 
   1   1  13      163.68      158.19      5.13 o 
   2   1  13      149.19      144.83      4.38 o 
   3   1  13       25.18       22.42      2.17 o 
  -7   2  13        0.90        1.01      0.54 o 
  -6   2  13       27.21       30.15      2.45 o 
  -5   2  13       18.40       18.62      1.87 o 
  -4   2  13        5.35        3.78      1.66 o 
  -3   2  13       73.51       76.13      4.00 o 
  -2   2  13       21.80       19.79      2.00 o 
  -1   2  13       86.16       85.03      4.01 o 
   0   2  13      187.48      173.23     12.64 o 
   1   2  13       12.19       10.29      2.02 o 
   2   2  13      117.99      124.79      6.23 o 
   3   2  13      142.00      136.00      5.41 o 
  -7   3  13       36.22       40.96      2.87 o 
  -6   3  13        2.80        2.74      0.64 o 
  -5   3  13        7.35        5.36      1.66 o 
  -4   3  13        8.14        9.94      2.37 o 
  -3   3  13        4.06        2.67      1.47 o 
  -2   3  13        2.27        2.58      1.27 o 
  -1   3  13       17.80       18.86      3.02 o 
   0   3  13       40.28       33.54      3.87 o 
   1   3  13       35.82       40.83      4.01 o 
   2   3  13       61.67       53.65      4.15 o 
   3   3  13       87.63       84.54      4.30 o 
  -7   4  13        1.42        1.36      0.55 o 
  -6   4  13       15.83       17.37      2.28 o 
  -5   4  13       12.53       12.26      1.43 o 
  -4   4  13       14.24       15.47      2.86 o 
  -3   4  13       27.85       27.78      3.69 o 
  -2   4  13        1.93        3.81      1.56 o 
  -1   4  13       39.06       47.22      4.54 o 
   0   4  13       62.89       62.70      5.11 o 
   1   4  13      443.38      455.78     13.07 o 
   2   4  13      145.61      138.92      6.57 o 
   3   4  13       33.97       30.10      2.54 o 
  -7   5  13        7.33        6.71      1.10 o 
  -6   5  13       18.70       18.62      2.31 o 
  -5   5  13        4.79        4.05      1.36 o 
  -4   5  13       10.04        5.93      1.24 o 
  -3   5  13      341.90      339.16     12.28 o 
  -2   5  13       44.96       38.16      4.18 o 
  -1   5  13       34.99       34.30      3.87 o 
   0   5  13       25.22       29.43      3.54 o 
   1   5  13       21.37       13.68      2.38 o 
   2   5  13      404.17      409.23     10.97 o 
   3   5  13       12.09       10.68      1.49 o 
  -6   6  13        0.85        1.31      0.76 o 
  -5   6  13      159.56      167.08      7.21 o 
  -4   6  13      371.19      375.65      8.31 o 
  -3   6  13       73.79       69.09      5.37 o 
  -2   6  13      144.85      129.79      7.39 o 
  -1   6  13       71.93       73.63      5.53 o 
   0   6  13       92.90       83.01      5.72 o 
   1   6  13      671.15      695.90     15.39 o 
   2   6  13       31.26       34.94      3.13 o 
   3   6  13       72.32       65.45      3.34 o 
  -6   7  13        4.43        5.43      1.09 o 
  -5   7  13       78.32       87.63      4.88 o 
  -4   7  13       23.74       18.08      1.77 o 
  -3   7  13      340.92      312.04      8.99 o 
  -2   7  13       14.08       13.06      2.32 o 
  -1   7  13       60.40       55.62      4.64 o 
   0   7  13        1.78        2.89      1.18 o 
   1   7  13      121.24      127.75      6.30 o 
   2   7  13       18.80       16.01      2.02 o 
   3   7  13       53.17       51.77      2.65 o 
  -6   8  13        0.09       -0.23      0.45 o 
  -5   8  13       98.43       87.93      4.43 o 
  -4   8  13       91.48       86.93      6.18 o 
  -3   8  13        0.02       -0.17      0.58 o 
  -2   8  13        0.29        0.15      0.68 o 
  -1   8  13        0.00       -0.50      0.79 o 
   0   8  13       10.14        8.52      1.78 o 
   1   8  13       37.60       43.63      3.46 o 
   2   8  13       58.92       58.31      3.39 o 
  -5   9  13       42.46       37.38      2.45 o 
  -4   9  13        0.05       -0.42      0.53 o 
  -3   9  13      117.96      122.45      4.25 o 
  -2   9  13        7.32        8.35      1.17 o 
  -1   9  13      137.04      121.19      4.20 o 
   0   9  13       24.07       22.90      1.72 o 
   1   9  13        0.14        0.73      0.70 o 
   2   9  13      305.46      284.38      6.34 o 
  -4  10  13        8.15        5.67      1.18 o 
  -3  10  13       19.40       17.20      1.48 o 
  -2  10  13        3.66        3.07      0.69 o 
  -1  10  13       59.48       55.65      2.68 o 
   0  10  13        1.10        0.21      0.58 o 
   1  10  13      203.96      185.44      5.44 o 
  -3  11  13        0.00        0.15      0.58 o 
  -2  11  13       20.51       19.38      1.43 o 
  -1  11  13       47.74       52.50      3.22 o 
   0  11  13        1.43        0.78      1.16 o 
  -2  12  13        2.39        0.23      0.38 o 
  -1  12  13       63.59       53.05      3.01 o 
  -6   0  14       66.01       64.72      3.80 o 
  -4   0  14      232.57      224.33      8.99 o 
  -2   0  14       22.95       17.83      2.65 o 
   0   0  14      236.66      215.29      8.09 o 
   2   0  14       59.82       48.48      2.80 o 
  -6   1  14       21.79       21.66      3.36 o 
  -5   1  14       53.38       60.42      5.87 o 
  -4   1  14      291.15      304.18     10.71 o 
  -3   1  14       36.00       35.82      4.76 o 
  -2   1  14       45.63       44.57      2.84 o 
  -1   1  14        3.12        2.08      0.72 o 
   0   1  14        7.59        5.55      0.97 o 
   1   1  14        0.07       -0.14      0.47 o 
   2   1  14        3.91        3.26      0.85 o 
  -6   2  14        5.46        4.46      0.69 o 
  -5   2  14       31.10       36.13      2.32 o 
  -4   2  14        1.83        2.31      1.19 o 
  -3   2  14      166.93      154.17      8.51 o 
  -2   2  14        7.08        6.79      1.17 o 
  -1   2  14      109.43      106.35      6.34 o 
   0   2  14       42.53       43.30      3.85 o 
   1   2  14        0.14        1.02      0.91 o 
   2   2  14       81.37       69.63      3.79 o 
  -6   3  14        0.41        1.59      0.70 o 
  -5   3  14       27.19       33.29      5.69 o 
  -4   3  14      104.24      117.22      5.15 o 
  -3   3  14        0.16        0.17      1.03 o 
  -2   3  14       34.23       37.67      3.88 o 
  -1   3  14       29.77       23.89      3.03 o 
   0   3  14      121.22      125.84      6.60 o 
   1   3  14       15.78       14.60      2.22 o 
   2   3  14      484.65      438.23      9.59 o 
  -6   4  14       20.96       23.83      2.30 o 
  -5   4  14        0.33        0.90      0.78 o 
  -4   4  14       21.94       24.73      2.41 o 
  -3   4  14       34.89       33.21      3.68 o 
  -2   4  14        6.39        6.45      1.76 o 
  -1   4  14        6.73        4.12      1.32 o 
   0   4  14       27.16       25.04      2.99 o 
   1   4  14      361.86      362.02     10.14 o 
   2   4  14       62.49       63.38      3.60 o 
  -6   5  14        0.51        1.38      0.72 o 
  -5   5  14      175.58      187.74      7.07 o 
  -4   5  14      149.02      128.96      6.94 o 
  -3   5  14        9.61        6.07      1.59 o 
  -2   5  14        2.19        1.93      1.10 o 
  -1   5  14      118.30      113.55      6.37 o 
   0   5  14       33.60       31.60      3.21 o 
   1   5  14      143.96      142.18      6.22 o 
   2   5  14      239.58      233.99      6.68 o 
  -6   6  14       22.83       19.53      1.76 o 
  -5   6  14       14.99       15.88      1.99 o 
  -4   6  14       30.16       37.41      3.49 o 
  -3   6  14       81.56       74.41      3.40 o 
  -2   6  14       68.04       64.92      4.80 o 
  -1   6  14        7.96        9.11      1.82 o 
   0   6  14       17.52       18.33      2.44 o 
   1   6  14        0.90        1.58      0.75 o 
   2   6  14      109.75      116.90      4.37 o 
  -5   7  14       55.13       60.54      3.36 o 
  -4   7  14       39.82       35.12      2.85 o 
  -3   7  14       60.69       51.27      4.99 o 
  -2   7  14       72.44       68.94      4.75 o 
  -1   7  14       30.34       31.02      3.08 o 
   0   7  14       16.54       18.51      2.26 o 
   1   7  14       41.02       36.47      2.84 o 
  -4   8  14      293.84      256.76      6.57 o 
  -3   8  14       21.64       20.53      1.50 o 
  -2   8  14      107.10      116.51      5.68 o 
  -1   8  14       49.74       54.73      3.80 o 
   0   8  14       88.45       81.70      4.36 o 
   1   8  14       80.36       76.44      3.62 o 
  -3   9  14        8.19        6.58      1.30 o 
  -2   9  14       54.91       47.27      3.35 o 
  -1   9  14        0.58       -0.36      0.59 o 
   0   9  14        2.85        2.88      0.75 o 
  -2  10  14        0.02        0.52      0.44 o 
  -1  10  14       12.22       12.92      1.42 o 
  -5   0  15      723.00      750.55     12.72 o 
  -3   0  15       25.59       22.90      2.59 o 
  -1   0  15       11.49       11.91      1.78 o 
  -5   1  15       45.72       47.75      2.27 o 
  -4   1  15        9.49       11.82      3.45 o 
  -3   1  15       47.04       46.79      2.54 o 
  -2   1  15      109.41       98.32      3.62 o 
  -1   1  15        7.68        3.91      0.75 o 
   0   1  15      200.21      185.28      6.43 o 
   1   1  15        0.82        0.61      0.44 o 
  -5   2  15       90.07       84.20      2.87 o 
  -4   2  15      257.43      263.35     11.20 o 
  -3   2  15      212.57      206.15      8.05 o 
  -2   2  15        0.40       -0.97      0.97 o 
  -1   2  15        2.39        1.25      0.74 o 
   0   2  15       49.45       40.51      3.13 o 
   1   2  15      212.91      179.06      5.51 o 
  -5   3  15        3.18        3.45      1.33 o 
  -4   3  15       47.55       44.36      2.29 o 
  -3   3  15       77.17       78.62      4.97 o 
  -2   3  15        0.04        0.16      0.69 o 
  -1   3  15       40.25       37.11      3.27 o 
   0   3  15       11.22        8.40      1.55 o 
   1   3  15       11.41        8.12      1.26 o 
  -5   4  15       46.79       56.77      3.36 o 
  -4   4  15        0.00        0.26      0.34 o 
  -3   4  15      141.17      167.27      7.07 o 
  -2   4  15      103.65       93.20      5.30 o 
  -1   4  15       24.74       24.06      2.62 o 
   0   4  15        1.83        0.92      0.66 o 
   1   4  15       72.03       64.40      3.34 o 
  -5   5  15       17.06       16.24      1.68 o 
  -4   5  15       43.54       49.79      3.29 o 
  -3   5  15      419.82      384.32      6.96 o 
  -2   5  15       47.61       48.68      3.73 o 
  -1   5  15        8.49        4.96      1.22 o 
   0   5  15        1.84        0.65      0.61 o 
   1   5  15       19.18       16.99      1.67 o 
  -4   6  15       75.13       81.75      3.78 o 
  -3   6  15        4.00        4.03      0.76 o 
  -2   6  15       12.72       10.14      1.52 o 
  -1   6  15        0.21        0.27      0.60 o 
   0   6  15       32.22       29.05      2.45 o 
  -3   7  15      206.35      167.58     19.03 o 
  -2   7  15        0.07       -0.15      0.57 o 
  -1   7  15        7.21        8.41      1.38 o 
   0   7  15      153.37      140.84      4.83 o 
  -2   8  15        6.89        3.96      0.85 o 
  -1   8  15       66.29       62.96      3.21 o 
  -4   0  16       20.62       18.35      1.81 o 
  -4   1  16      134.50      118.96      3.15 o 
  -2   1  16        6.97        6.50      1.16 o 
  -1   1  16        6.98        4.77      0.86 o 
  -4   2  16        3.34        3.89      0.58 o 
  -3   2  16        9.64       11.67      1.57 o 
  -2   2  16        3.31        3.76      0.95 o 
  -1   2  16       25.87       19.35      1.84 o 
  -4   3  16        0.67        1.53      0.61 o 
  -3   3  16        0.36        0.71      0.39 o 
  -2   3  16        0.30        0.69      0.42 o 
  -1   3  16       73.10       60.43      3.20 o 
  -3   4  16       42.18       34.29      2.31 o 
  -2   4  16        0.25        0.89      0.36 o 
  -1   4  16        2.59        2.21      0.67 o 
  -2   5  16       48.38       43.44      2.73 o 
                                                 
